# Supplementary material for: eIF4A1-dependent mRNAs employ purine-rich 5’UTR sequences to activate localised eIF4A1-unwinding through eIF4A1-multimerisation to facilitate translation
Source: Nucleic Acids Res. 2023 Feb 2;51(4):1859–79. doi: 10.1093/nar/gkad030 (PMC9976904; doi:10.1093/nar/gkad030)
Supplement: gkad030_Supplemental_Files [file gkad030_supplemental_files.zip]

Archive with 3 entries (3 files):
- supplementary_information_compiled.pdf
- Supplementary_Table_2_pSILAC_results.csv
- Supplementary_Table_3_4A1dep_indep_sequences.csv
