# Supplementary material for: eIF4A1-dependent mRNAs employ purine-rich 5’UTR sequences to activate localised eIF4A1-unwinding through eIF4A1-multimerisation to facilitate translation
Source: Nucleic Acids Res. 2023 Feb 2;51(4):1859–79. doi: 10.1093/nar/gkad030 (PMC9976904; doi:10.1093/nar/gkad030)
Supplement: gkad030_Supplemental_Files [file gkad030_supplemental_files.zip › Supplementary_Table_2_pSILAC_results.csv]

gene_name	slope.dmso	slope.hipp	log2FC	fdr_delta	sig					key
AAAS	0.008582091	0.005387924	-0.671599689	0.074097608	eIF4A1-dependent					gene_name	Ensembl symbol
AARS	0.011415378	0.010501502	-0.120382987	0.698542105	non-sig					slope.dmso	translation rate of gene under DMSO control condition
AARS2	0.011688419	0.009543508	-0.292488251	0.080007714	eIF4A1-dependent					slope.hipp	translation rate of gene under hippuristanol treatment
ABAT	0.010044737	0.00837668	-0.261989331	0.253492564	non-sig					log2FC	log2 fold change of slope.hipp / slope.dmso
ABCE1	0.011907014	0.009572682	-0.314816562	0.34305887	non-sig					fdr	false discovery rate of the log2FC
ABHD11	0.008367346	0.006673995	-0.326219411	0.081635432	eIF4A1-dependent					sig	grouping of log2FC by FDR < 0.1 as eIF4A1-dependent or FDR > 0.7 as eIF4A1-independent; else "non-sig" as not significant in log2FC
ABHD14B	0.003703014	0.003810735	0.04136932	0.951812994	eIF4A1-independent
ABHD16A	0.008237654	0.008261297	0.004134834	0.976188933	eIF4A1-independent
ACAA1	0.005667409	0.007713395	0.444676547	0.433131554	non-sig
ACAA2	0.010456792	0.009822687	-0.090250653	0.620969719	non-sig
ACADS	0.007601368	0.007430721	-0.032756967	0.871464528	eIF4A1-independent
ACADVL	0.007876723	0.007153235	-0.138999874	0.335298295	non-sig
ACAT1	0.012515136	0.010145768	-0.302795814	0.25712222	non-sig
ACAT2	0.009891265	0.00846	-0.225497295	0.373092561	non-sig
ACLY	0.013699279	0.010855723	-0.335644157	0.15256293	non-sig
ACO2	0.008733916	0.007092613	-0.300311342	0.086560863	eIF4A1-dependent
ACSF2	0.003891203	0.004347134	0.159848493	0.689715481	non-sig
ACSL3	0.01141468	0.011172276	-0.030967269	0.867262791	eIF4A1-independent
ACTL6A.ACTL6B	0.005538179	0.004961039	-0.158769199	0.834751713	eIF4A1-independent
ACTN4	0.007704346	0.007316554	-0.074508099	0.704757516	eIF4A1-independent
ACTR1A	0.007056654	0.003585388	-0.976855205	0.067678179	eIF4A1-dependent
ADAR	0.008029359	0.007000041	-0.19792157	0.42050654	non-sig
ADI1	0.006574205	0.005525593	-0.2506872	0.258565373	non-sig
ADNP	0.008505181	0.00779082	-0.126566774	0.580476771	non-sig
ADSS	0.007539787	0.007102771	-0.086141834	0.789739816	eIF4A1-independent
AGRN	0.006200395	0.005438234	-0.189221959	0.458011087	non-sig
AHCY	0.008890751	0.008065235	-0.140588621	0.469430699	non-sig
AHNAK	0.008585478	0.008255409	-0.056558827	0.824403351	eIF4A1-independent
AHSA1	0.00945088	0.00713084	-0.406376752	0.144036852	non-sig
AIFM1	0.004477077	0.003732066	-0.262582692	0.464498644	non-sig
AIMP2	0.009913253	0.009153003	-0.115113367	0.433131554	non-sig
AIP	0.006104013	0.003211864	-0.926347101	0.067678179	eIF4A1-dependent
AK2	0.006211225	0.007720351	0.313788502	0.249110542	non-sig
AKR1A1	0.010096459	0.00754353	-0.420537647	0.086560863	eIF4A1-dependent
AKR1C2	0.006133355	0.007182875	0.227884746	0.272315636	non-sig
AKT1S1	0.005015953	0.004683826	-0.098836339	0.789739816	eIF4A1-independent
ALDH16A1	0.006762752	0.005681252	-0.251401506	0.421010818	non-sig
ALDH18A1	0.007836683	0.006661646	-0.234364345	0.176595009	non-sig
ALDH5A1	0.007369543	0.005916564	-0.316815612	0.246705671	non-sig
ALDH7A1	0.010320486	0.012503175	0.276783618	0.253596697	non-sig
ALDOA	0.008288939	0.007465023	-0.151040729	0.309692826	non-sig
ALG11	0.009319837	0.008082028	-0.205587413	0.58758554	non-sig
ALYREF	0.007084346	0.006046262	-0.228591269	0.120725324	non-sig
ANKRD52	0.010840289	0.008689559	-0.319048399	0.11750536	non-sig
ANXA2.ANXA2.ANXA2P2	0.00933149	0.009245921	-0.013290486	0.945984854	eIF4A1-independent
ANXA5	0.01032537	0.00846815	-0.286074659	0.106965003	non-sig
ANXA7	0.009809846	0.006847261	-0.518703493	0.074097608	eIF4A1-dependent
AP1B1	0.007754197	0.00647358	-0.260413551	0.272875118	non-sig
AP2S1	0.005342959	0.005929468	0.150263665	0.55921168	non-sig
AP3B1	0.006406086	0.003927466	-0.705844376	0.074097608	eIF4A1-dependent
APEX1	0.008734152	0.006037544	-0.532705914	0.081635432	eIF4A1-dependent
API5	0.005205678	0.003304929	-0.655466677	0.111011948	non-sig
APRT	0.009024917	0.006785174	-0.411527771	0.079565852	eIF4A1-dependent
ARCN1	0.006958662	0.00654777	-0.087806199	0.645953929	non-sig
ARF5	0.011166753	0.009578046	-0.221406384	0.14931235	non-sig
ARHGAP1	0.011939425	0.007914727	-0.593121922	0.067678179	eIF4A1-dependent
ARHGDIA	0.010093894	0.005367665	-0.911116301	0.10323704	non-sig
ARL3	0.010961467	0.009576954	-0.194802152	0.283562807	non-sig
ARL6IP1	0.009067215	0.006748134	-0.426170854	0.210514719	non-sig
ARMCX3	0.008709723	0.006460445	-0.430993166	0.133440424	non-sig
ARMT1	0.008012817	0.004580308	-0.806865067	0.076852389	eIF4A1-dependent
ARPC2	0.006137608	0.007214082	0.233139112	0.362167439	non-sig
ARPC4.TTLL3.ARPC4	0.009326843	0.007723837	-0.272071156	0.133727224	non-sig
ARPC5L	0.006936005	0.006571735	-0.077830502	0.735695887	eIF4A1-independent
ASH2L	0.008170113	0.006004541	-0.444302223	0.191752842	non-sig
ASMTL	0.008547242	0.007969134	-0.101035907	0.803128454	eIF4A1-independent
ASNS	0.011156188	0.009321862	-0.2591541	0.167316795	non-sig
ASPSCR1	0.004117269	0.004129976	0.00444566	0.994985956	eIF4A1-independent
ATAD2	0.007583775	0.006909652	-0.134303196	0.187590003	non-sig
ATAD2B	0.004291975	0.004620544	0.106420833	0.850207169	eIF4A1-independent
ATIC	0.006940109	0.006192535	-0.164428271	0.21373323	non-sig
ATP13A1	0.010738655	0.007162439	-0.584290437	0.080260396	eIF4A1-dependent
ATP1A1.ATP1A3.ATP1A2.ATP1A1.ATP1A3.ATP1A1.ATP1A1.ATP1A3.ATP1A2.ATP1A4.ATP1A1.ATP1A2.ATP1A3.ATP4A	0.007258521	0.006319295	-0.19991198	0.216165255	non-sig
ATP1B1	0.006964744	0.006804407	-0.033600972	0.922398608	eIF4A1-independent
ATP2A2	0.012398666	0.012908388	0.058123934	0.884673744	eIF4A1-independent
ATP5A1	0.008400666	0.008139547	-0.04555524	0.868659128	eIF4A1-independent
ATP5B	0.006554924	0.004601182	-0.51057451	0.117876114	non-sig
ATP5C1	0.006852362	0.006432905	-0.091131118	0.685973282	non-sig
ATP5G1.ATP5G2.ATP5G3	0.011996268	0.006103723	-0.974824282	0.105867708	non-sig
ATP5H	0.009860787	0.007276245	-0.438508608	0.081635432	eIF4A1-dependent
ATP5O	0.012379206	0.010597006	-0.224262073	0.477333904	non-sig
ATP6V0A1	0.00214963	0.003443366	0.679731021	0.151769158	non-sig
ATP6V0D1	0.00828384	0.004879573	-0.763544688	0.076852389	eIF4A1-dependent
ATP6V1A	0.006132019	0.006072877	-0.013981965	0.92668622	eIF4A1-independent
ATP6V1B2.ATP6V1B1	0.008780375	0.006037216	-0.540399134	0.080007714	eIF4A1-dependent
ATP6V1G1	0.008538149	0.009005674	0.076910803	0.850471574	eIF4A1-independent
ATXN2	0.006264521	0.003020443	-1.052444043	0.079565852	eIF4A1-dependent
AURKA	0.007716675	0.008107693	0.071312086	0.791656486	eIF4A1-independent
AURKB	0.008583197	0.006506459	-0.399642614	0.109161858	non-sig
B2M	0.008651784	0.006384714	-0.438375695	0.18379808	non-sig
B3GAT3	0.011221972	0.007851014	-0.515375238	0.07463311	eIF4A1-dependent
BAG3	0.007717143	0.004604289	-0.745088417	0.067678179	eIF4A1-dependent
BAG6.BAT3	0.004895909	0.003692156	-0.407113048	0.501114682	non-sig
BANF1	0.017312044	0.014580275	-0.247758187	0.502058146	non-sig
BARD1	0.008155391	0.008148815	-0.001163709	0.994229435	eIF4A1-independent
BAZ1A	0.009286657	0.008449822	-0.136238389	0.225993118	non-sig
BAZ1B	0.007658695	0.006928823	-0.144488248	0.782439945	eIF4A1-independent
BCAP31	0.009549857	0.007103032	-0.427044003	0.106965003	non-sig
BCAS2	0.007280175	0.00798889	0.134021933	0.380708607	non-sig
BCCIP	0.00421523	0.005636868	0.419282567	0.338871286	non-sig
BCS1L	0.001497218	0.00179158	0.258948156	0.762417307	eIF4A1-independent
BLVRA	0.012244972	0.009888287	-0.308396963	0.131254537	non-sig
BLVRB	0.00653386	0.007888058	0.27173452	0.437088204	non-sig
BMS1	0.00887719	0.007074141	-0.3275481	0.109711411	non-sig
BRAT1	0.012718495	0.010237191	-0.313107959	0.163474126	non-sig
BRIP1	0.009260204	0.00784883	-0.238566427	0.222452369	non-sig
BRIX1	0.007044593	0.009125931	0.373455292	0.149077862	non-sig
BRK1	0.008492821	0.007070575	-0.264416289	0.27135928	non-sig
BST2	0.010625816	0.009887929	-0.103833392	0.384648551	non-sig
BTF3	0.007042709	0.005784024	-0.284056961	0.426878004	non-sig
BUB3	0.00956358	0.008560801	-0.15980489	0.192657279	non-sig
BUD31	0.007680753	0.006552076	-0.229295679	0.299950359	non-sig
BYSL	0.006782682	0.005480728	-0.307488206	0.162580266	non-sig
C11orf98	0.008634505	0.005336952	-0.694097304	0.110581329	non-sig
C12orf10	0.010231007	0.008134886	-0.330754089	0.104763332	non-sig
C12orf43	0.010841018	0.00990544	-0.130207209	0.416902131	non-sig
C14orf1	0.010313148	0.009336638	-0.143509723	0.43890963	non-sig
C14orf166	0.010241799	0.007619609	-0.426680238	0.104208632	non-sig
C19orf52	0.006216798	0.005926797	-0.06891908	0.868659128	eIF4A1-independent
CA12	0.01244568	0.009959278	-0.321532035	0.396720027	non-sig
CAD	0.00538472	0.002743257	-0.972981517	0.129129652	non-sig
CALR	0.00955745	0.006484702	-0.559585317	0.079565852	eIF4A1-dependent
CAND1	0.008914999	0.006834701	-0.383356308	0.074097608	eIF4A1-dependent
CANX	0.009774558	0.009218216	-0.084543918	0.841878165	eIF4A1-independent
CAPN1	0.00922331	0.007697297	-0.260932614	0.155473188	non-sig
CAPNS1	0.005983645	0.009409709	0.653125404	0.120698974	non-sig
CAPRIN1	0.009198213	0.00488563	-0.912809035	0.092276837	eIF4A1-dependent
CAPZA1	0.00694038	0.006433146	-0.109490166	0.587833781	non-sig
CAPZA2	0.003556355	0.002486046	-0.51654652	0.084518962	eIF4A1-dependent
CAPZB	0.009235766	0.00824494	-0.16372264	0.566356844	non-sig
CAT	0.00406618	0.005702917	0.488026024	0.135009397	non-sig
CBR1	0.011328068	0.008305374	-0.447784748	0.070873565	eIF4A1-dependent
CBX3	0.007400272	0.006723301	-0.138408514	0.54065916	non-sig
CCAR2	0.008705308	0.006840473	-0.347799361	0.127722805	non-sig
CCDC47	0.007806023	0.007129096	-0.130868664	0.318786178	non-sig
CCDC59	0.009448523	0.008842852	-0.095577062	0.645953929	non-sig
CCDC86	0.007625234	0.007499918	-0.023906891	0.951812994	eIF4A1-independent
CCNA2	0.005346369	0.007083405	0.405883454	0.192657279	non-sig
CCNB2.CCNB2V	0.011600217	0.010138336	-0.194330859	0.313290989	non-sig
CCND3	0.008026096	0.00735671	-0.125637614	0.520090072	non-sig
CCT2	0.009496589	0.00891275	-0.091538888	0.716319712	eIF4A1-independent
CCT3	0.006884244	0.006336333	-0.119650065	0.492159068	non-sig
CCT4	0.00941699	0.007701493	-0.290127758	0.123260879	non-sig
CCT5	0.008915998	0.007297289	-0.289035684	0.146709991	non-sig
CCT6A.CCT6A.CCT6B	0.006995197	0.003930391	-0.831691939	0.080260396	eIF4A1-dependent
CCT7	0.008425137	0.008565121	0.023773408	0.909396664	eIF4A1-independent
CCT8	0.011142531	0.008619954	-0.370324825	0.286310959	non-sig
CD3EAP	0.008095637	0.006783837	-0.255042999	0.350466219	non-sig
CD47	0.007853047	0.009642814	0.296201715	0.333449977	non-sig
CD59	0.009514177	0.006325605	-0.588875512	0.079565852	eIF4A1-dependent
CD9	0.015146819	0.007095278	-1.09408383	0.074097608	eIF4A1-dependent
CDC123	0.009333697	0.00885296	-0.07628874	0.58962219	non-sig
CDC2.CDK1	0.013349167	0.011116277	-0.264076021	0.502448075	non-sig
CDC27	0.00698831	0.00797324	0.19022244	0.497915319	non-sig
CDC40	0.003500696	0.004509715	0.365394716	0.127269222	non-sig
CDC42	0.009694502	0.009317487	-0.057225976	0.759602785	eIF4A1-independent
CDC5L	0.008139413	0.006234379	-0.384678885	0.067678179	eIF4A1-dependent
CDH1	0.006850987	0.007998474	0.223412944	0.513736218	non-sig
CDK2	0.010169426	0.007916038	-0.361387772	0.110773903	non-sig
CDK4	0.009239829	0.008316157	-0.151949245	0.208254854	non-sig
CDKN1A	0.008889719	0.009057767	0.02701754	0.922398608	eIF4A1-independent
CDV3	0.009426441	0.008253346	-0.191734065	0.262066028	non-sig
CDYL2	0.00643305	0.009043399	0.491362284	0.265487104	non-sig
CELF1.CELF1.CELF2	0.009608617	0.009350064	-0.03935249	0.824578106	eIF4A1-independent
CELSR2	0.006854332	0.005040182	-0.443540288	0.080260396	eIF4A1-dependent
CFL1	0.010885456	0.011579635	0.089187957	0.758401668	eIF4A1-independent
CHCHD3	0.009331682	0.008403659	-0.151119534	0.520809527	non-sig
CHD1L	0.00893249	0.008674654	-0.042256035	0.776530446	eIF4A1-independent
CHD8	0.006499529	0.006549206	0.010984986	0.974496437	eIF4A1-independent
CHERP	0.005216573	0.004275553	-0.286991295	0.442757935	non-sig
CHRAC1	0.011470191	0.01117583	-0.037507478	0.797999581	eIF4A1-independent
CIRH1A	0.007724984	0.007776644	0.009615684	0.951812994	eIF4A1-independent
CKAP2	0.009036277	0.007851466	-0.202766395	0.274120275	non-sig
CKAP4	0.0098469	0.009410187	-0.065446112	0.713455045	eIF4A1-independent
CKAP5	0.008233239	0.007210138	-0.191433191	0.42016058	non-sig
CKMT1A.CKMT1A.CKMT2	0.003432623	0.001946616	-0.818343359	0.192657279	non-sig
CKS2	0.009320656	0.005086146	-0.873858655	0.080007714	eIF4A1-dependent
CLDN3	0.008022863	0.007341974	-0.12794922	0.664062997	non-sig
CLIC1	0.009301358	0.009110162	-0.029964726	0.871464528	eIF4A1-independent
CLINT1	0.004582497	0.002271056	-1.012770679	0.067678179	eIF4A1-dependent
CLN6	0.00739686	0.008841249	0.257337318	0.303605236	non-sig
CLPTM1	0.01061077	0.009508115	-0.158298122	0.306279725	non-sig
CLTC	0.007577408	0.005949176	-0.349014585	0.067678179	eIF4A1-dependent
CMAS	0.007146418	0.006258029	-0.191511963	0.689715481	non-sig
CMTR1	0.011962739	0.009057981	-0.401286284	0.075982363	eIF4A1-dependent
CNDP2	0.008709287	0.005380872	-0.694714607	0.067678179	eIF4A1-dependent
CNNM3	0.006713438	0.00535831	-0.32527375	0.253525659	non-sig
CNNM4	0.003984292	0.00418941	0.072423785	0.874351406	eIF4A1-independent
CNPY2	0.005086281	0.005083034	-0.000921198	0.997792622	eIF4A1-independent
COLGALT1	0.011723107	0.009397563	-0.318996327	0.08958772	eIF4A1-dependent
COMT	0.008201528	0.006602071	-0.312974023	0.080910347	eIF4A1-dependent
COPA	0.008785247	0.00667319	-0.396706316	0.088566783	eIF4A1-dependent
COPG1	0.008308872	0.007113836	-0.224024948	0.264661512	non-sig
COPG2	0.008540814	0.009529931	0.158092321	0.700288986	eIF4A1-independent
COPS4	0.008172376	0.005751233	-0.506884181	0.094760492	eIF4A1-dependent
COPZ1	0.007828755	0.006381222	-0.294950042	0.127269222	non-sig
CORO1B	0.010065206	0.007750129	-0.377084487	0.074097608	eIF4A1-dependent
COX20	0.008009196	0.00715363	-0.162981976	0.656403474	non-sig
COX4I1	0.006353335	0.007899708	0.314285059	0.381575389	non-sig
COX5A	0.007672188	0.008227751	0.100860004	0.713410873	eIF4A1-independent
COX6B1	0.007542081	0.004657023	-0.695554628	0.07463311	eIF4A1-dependent
COX7A2	0.007457903	0.006525142	-0.192760676	0.42016058	non-sig
CPNE3	0.007398474	0.005369346	-0.462481493	0.081200664	eIF4A1-dependent
CPSF3	0.012795773	0.010589515	-0.273030764	0.095281545	eIF4A1-dependent
CPSF3L	0.010541517	0.008699872	-0.277016496	0.127269222	non-sig
CPSF7	0.008230835	0.006505872	-0.339296325	0.1174629	non-sig
CPT1A	0.006069538	0.004269311	-0.507583456	0.074097608	eIF4A1-dependent
CRIP2	0.003304462	0.002276732	-0.53745083	0.209127468	non-sig
CS	0.008917063	0.007194554	-0.309663255	0.120725324	non-sig
CSDE1	0.008455262	0.006460326	-0.388242608	0.11750536	non-sig
CSNK1D	0.009113449	0.008125728	-0.165500112	0.396312689	non-sig
CSNK2B.CSNK2B.LY6G5B.1181.CSNK2B.LY6G5B..991	0.010876543	0.011204479	0.042855527	0.897438737	eIF4A1-independent
CSRP1	0.007395888	0.005322481	-0.474624523	0.079565852	eIF4A1-dependent
CTCF	0.008575161	0.006374158	-0.427928858	0.076852389	eIF4A1-dependent
CTNNA1.CTNNA2.CTNNA1	0.008769481	0.009202489	0.06953263	0.716319712	eIF4A1-independent
CTNNB1	0.013256214	0.015229358	0.2001863	0.243806384	non-sig
CTNND1	0.006629981	0.006128048	-0.11357715	0.382461912	non-sig
CTPS1	0.00699116	0.006133518	-0.188817057	0.262066028	non-sig
CTSB	0.005612279	0.002648074	-1.083643195	0.080007714	eIF4A1-dependent
CTSD	0.008338551	0.008122673	-0.037842245	0.868659128	eIF4A1-independent
CTSL.CTSK.CTSL3P.CTSV	0.005389761	0.003963939	-0.443286749	0.313285544	non-sig
CTTN	0.008684195	0.008805297	0.019979612	0.929328609	eIF4A1-independent
CYB5A	0.00851408	0.005948532	-0.517316939	0.080007714	eIF4A1-dependent
CYB5B	0.010131804	0.010134215	0.00034328	0.998192502	eIF4A1-independent
CYC1	0.007008701	0.006023105	-0.218639693	0.156076246	non-sig
CYFIP1	0.004079426	0.002614363	-0.641906781	0.230727689	non-sig
DAG1	0.002700944	0.001794104	-0.590199776	0.313748262	non-sig
DAP3	0.007176181	0.004502811	-0.672390383	0.074097608	eIF4A1-dependent
DARS	0.011874524	0.009651203	-0.299089103	0.192894023	non-sig
DAZAP1	0.006537663	0.005257566	-0.314380132	0.205885322	non-sig
DCAF13	0.008497718	0.008254282	-0.041932822	0.867262791	eIF4A1-independent
DCAF7	0.005898558	0.005210567	-0.178921987	0.365365003	non-sig
DCAF8	0.00688287	0.008640958	0.328181134	0.264661512	non-sig
DCLRE1B	0.01245349	0.011534265	-0.110624013	0.20675426	non-sig
DCTN1	0.011072714	0.010421573	-0.087435794	0.634933627	non-sig
DCTPP1	0.005613437	0.00287392	-0.965864241	0.067678179	eIF4A1-dependent
DCXR	0.007111778	0.006081775	-0.22571773	0.335298295	non-sig
DDB1	0.008229435	0.00727225	-0.178391576	0.199639819	non-sig
DDB2	0.008435862	0.008897934	0.076934941	0.604274207	non-sig
DDOST	0.007047674	0.006319573	-0.157320154	0.378733672	non-sig
DDR1	0.007037848	0.006937841	-0.020647503	0.929328609	eIF4A1-independent
DDRGK1	0.007147788	0.007999146	0.162349047	0.427343023	non-sig
DDX1	0.005272574	0.00458189	-0.202564482	0.558668493	non-sig
DDX18	0.009107073	0.0063234	-0.526287023	0.080260396	eIF4A1-dependent
DDX21	0.009050912	0.007607157	-0.250705694	0.145501153	non-sig
DDX23	0.007631671	0.007596555	-0.0066535	0.970553488	eIF4A1-independent
DDX24	0.008007671	0.005768004	-0.47331052	0.067678179	eIF4A1-dependent
DDX28	0.010673341	0.010428293	-0.033508945	0.895503582	eIF4A1-independent
DDX3X.DDX3Y.DDX3X	0.009200287	0.008087399	-0.186003004	0.252861882	non-sig
DDX41	0.007480887	0.007531845	0.009793927	0.968080192	eIF4A1-independent
DDX42	0.013892415	0.009044546	-0.619177395	0.138342538	non-sig
DDX47	0.011533038	0.011112273	-0.053618623	0.789739816	eIF4A1-independent
DDX5	0.008000163	0.004586722	-0.802566143	0.067678179	eIF4A1-dependent
DDX50	0.011429092	0.009656327	-0.243164414	0.096097659	eIF4A1-dependent
DDX54	0.005447782	0.005073927	-0.102566125	0.766515235	eIF4A1-independent
DDX56	0.011046478	0.009704506	-0.186859788	0.314259848	non-sig
DECR1	0.010446062	0.008502591	-0.296984747	0.288289435	non-sig
DEK	0.011174072	0.010281055	-0.120166744	0.489308418	non-sig
DERL1	0.012265688	0.013903471	0.180817019	0.623622347	non-sig
DHCR7	0.009695753	0.008510156	-0.188167482	0.243776963	non-sig
DHODH	0.00933747	0.008111896	-0.20299258	0.40191829	non-sig
DHPS	0.005394725	0.004974899	-0.116882099	0.768067278	eIF4A1-independent
DHX15	0.005816493	0.005792191	-0.006040223	0.988489546	eIF4A1-independent
DHX16	0.008084682	0.007242684	-0.158666578	0.600850901	non-sig
DHX30	0.009781643	0.009526155	-0.038182708	0.819462096	eIF4A1-independent
DHX37	0.009355618	0.008005809	-0.224785769	0.167316795	non-sig
DHX9	0.007066064	0.005114451	-0.466327446	0.067678179	eIF4A1-dependent
DIABLO	0.010441476	0.008660146	-0.269862337	0.339027892	non-sig
DISC1.TSNAX	0.005739601	0.004955965	-0.211784586	0.16513759	non-sig
DKFZp566H1924.NPTN.NPTN.DKFZp566H1924	0.006810441	0.004051544	-0.749276413	0.074097608	eIF4A1-dependent
DLD	0.006346849	0.004267319	-0.572710446	0.098977226	eIF4A1-dependent
DNAAF5	0.006045041	0.006393563	0.080868146	0.860242819	eIF4A1-independent
DNAJA1	0.007933398	0.009117062	0.200630043	0.599046242	non-sig
DNAJA3	0.009229497	0.007375821	-0.323448445	0.095904841	eIF4A1-dependent
DNAJB6	0.010099861	0.008063848	-0.324795157	0.243776963	non-sig
DNMT1	0.006857965	0.005249426	-0.385620968	0.176831483	non-sig
DNPEP	0.009678555	0.008511336	-0.185406043	0.505417942	non-sig
DNPH1	0.007198937	0.006248484	-0.204277787	0.60018367	non-sig
DPM3	0.012127558	0.009052439	-0.421910732	0.233563041	non-sig
DPP3	0.009965622	0.00835224	-0.254796757	0.180362967	non-sig
DRAP1	0.006269362	0.005785401	-0.115901842	0.660138856	non-sig
DRG1	0.00776501	0.007654124	-0.020750503	0.935500957	eIF4A1-independent
DSG2	0.006249917	0.005834017	-0.099347592	0.753902843	eIF4A1-independent
DSP	0.008262635	0.00709613	-0.219569534	0.160178567	non-sig
DTYMK	0.005358611	0.004894621	-0.130662124	0.704757516	eIF4A1-independent
DUT	0.006757311	0.004446654	-0.603729078	0.260430534	non-sig
DYNC1H1	0.007496326	0.005871189	-0.352530972	0.126365479	non-sig
DYNC1LI2	0.004413985	0.001691228	-1.384010398	0.067678179	eIF4A1-dependent
EAPP	0.006790725	0.004294398	-0.661109683	0.080260396	eIF4A1-dependent
EBNA1BP2	0.00809882	0.007068408	-0.196326397	0.303966615	non-sig
ECH1	0.012340566	0.00985947	-0.323826571	0.131254537	non-sig
ECHS1	0.01111358	0.010937265	-0.0230716	0.931052046	eIF4A1-independent
ECM29.KIAA0368	0.007087669	0.006442366	-0.137720565	0.459148514	non-sig
EDF1	0.010537373	0.008991936	-0.228811502	0.388858715	non-sig
EEF1A1P5.EEF1A1.EEF1A1.EEF1A1P5	0.012852727	0.012079335	-0.089533461	0.849233637	eIF4A1-independent
EEF1A2	0.008060197	0.006700398	-0.266568353	0.122866236	non-sig
EEF1B2	0.009470381	0.007676966	-0.302886143	0.111232617	non-sig
EEF1G	0.008879026	0.008403203	-0.079462178	0.668424637	non-sig
EEF2	0.008733639	0.009633119	0.141420021	0.42183387	non-sig
EFTUD2	0.009418772	0.00639551	-0.558479538	0.074097608	eIF4A1-dependent
EHMT1	0.005104729	0.004498346	-0.182439638	0.472428094	non-sig
EIF2AK2	0.006570275	0.00537208	-0.290472915	0.492159068	non-sig
EIF2S1	0.0111608	0.009414389	-0.245500982	0.107675693	non-sig
EIF3A	0.008583808	0.005594835	-0.617522257	0.067678179	eIF4A1-dependent
EIF3B	0.008088757	0.004583634	-0.819426102	0.071053664	eIF4A1-dependent
EIF3C.EIF3CL.EIF3C	0.00562098	0.004790226	-0.230728037	0.160387898	non-sig
EIF3D	0.003615043	0.004059671	0.167349989	0.602048637	non-sig
EIF3E	0.0080638	0.007993644	-0.012606504	0.951812994	eIF4A1-independent
EIF3F	0.006737861	0.006525119	-0.046286476	0.874851339	eIF4A1-independent
EIF3G	0.01266234	0.008803099	-0.524460627	0.109695816	non-sig
EIF3H	0.009064123	0.008156861	-0.152153314	0.685973282	non-sig
EIF4A1	0.006892847	0.004567513	-0.593691264	0.081635432	eIF4A1-dependent
EIF4A3	0.010571327	0.00763589	-0.469288218	0.069637112	eIF4A1-dependent
EIF4B	0.008267553	0.00804079	-0.040123058	0.794363907	eIF4A1-independent
EIF4E	0.009349785	0.009783222	0.065376372	0.922398608	eIF4A1-independent
EIF5	0.010839457	0.009812305	-0.143628616	0.542573578	non-sig
EIF6	0.004200303	0.003790917	-0.147946717	0.579462618	non-sig
ELAC2	0.01245129	0.00971308	-0.358294535	0.106965003	non-sig
ELAVL1	0.009852045	0.009351605	-0.075209238	0.713410873	eIF4A1-independent
ELF1	0.00479881	0.004643776	-0.04737809	0.887504564	eIF4A1-independent
EMD	0.005251447	0.005491353	0.064446521	0.812305574	eIF4A1-independent
EMG1	0.009419276	0.007562166	-0.316816712	0.16550524	non-sig
ENDOG	0.007853989	0.00648801	-0.275649427	0.279788829	non-sig
ENO1	0.008961591	0.00726371	-0.303048248	0.127722805	non-sig
ENSA	0.010312866	0.010041282	-0.038501792	0.841878165	eIF4A1-independent
EPCAM	0.012854587	0.010898966	-0.238091962	0.224977327	non-sig
EPRS	0.010736187	0.008098599	-0.40673754	0.133440424	non-sig
ERCC4	0.007212847	0.005971973	-0.272361199	0.384648551	non-sig
ERH	0.008420104	0.005179607	-0.700995478	0.136056282	non-sig
ERP29	0.013708871	0.01023348	-0.421812938	0.335298295	non-sig
ERP44	0.010623194	0.009429625	-0.171945298	0.469430699	non-sig
ESD	0.005338365	0.002679611	-0.994374338	0.074097608	eIF4A1-dependent
ESYT1	0.008938261	0.005982239	-0.579308618	0.086560863	eIF4A1-dependent
ETF1	0.010840706	0.009356551	-0.212409992	0.224644275	non-sig
ETFA	0.00443678	0.004236573	-0.066615301	0.866396766	eIF4A1-independent
EVPL	0.006374431	0.004037436	-0.658857084	0.127253634	non-sig
EWSR1	0.006413184	0.00727661	0.182225822	0.623622347	non-sig
EXOSC6	0.008214594	0.007859537	-0.06374497	0.677197187	non-sig
EZH2	0.006368117	0.006526258	0.035389242	0.875042826	eIF4A1-independent
EZR	0.012525937	0.009637806	-0.37814181	0.079565852	eIF4A1-dependent
F11R	0.008694821	0.007359109	-0.240625079	0.175666412	non-sig
FAF2	0.012506781	0.009408519	-0.410670951	0.177849011	non-sig
FAM120A	0.007632778	0.006136992	-0.314676562	0.181816134	non-sig
FAM192A	0.009913833	0.008930981	-0.150624226	0.370883067	non-sig
FAM207A	0.006248946	0.006189152	-0.013871324	0.969810874	eIF4A1-independent
FAM49B	0.006564799	0.004706696	-0.480036259	0.164052573	non-sig
FAM83H	0.007082641	0.00587756	-0.269069948	0.133440424	non-sig
FAM84B	0.010259985	0.004625726	-1.149276988	0.071053664	eIF4A1-dependent
FANCD2	0.008282381	0.00715239	-0.211620175	0.641630005	non-sig
FANCI	0.006476339	0.00539234	-0.264267138	0.248841896	non-sig
FARSA	0.00857141	0.009696349	0.177909061	0.670525827	non-sig
FASN	0.006930092	0.005117851	-0.437336235	0.071053664	eIF4A1-dependent
FBL	0.008944872	0.008116541	-0.140195731	0.557824609	non-sig
FBP1	0.004561007	0.004635099	0.023247695	0.951812994	eIF4A1-independent
FDFT1	0.009863198	0.008116947	-0.281118402	0.093910128	eIF4A1-dependent
FECH	0.008811363	0.008460448	-0.058631128	0.867262791	eIF4A1-independent
FKBP3	0.008771503	0.006693995	-0.389956567	0.148862454	non-sig
FKBP4	0.007202291	0.008911208	0.307165158	0.264918588	non-sig
FKBP8	0.010947324	0.010180091	-0.104827846	0.646441721	non-sig
FLNA	0.007420912	0.005939351	-0.321291257	0.080007714	eIF4A1-dependent
FLOT1	0.006538243	0.006757642	0.047616914	0.909396664	eIF4A1-independent
FOXP4	0.00333776	0.005425064	0.700760169	0.144029525	non-sig
FPGS	0.003679863	0.00437249	0.248803031	0.532190309	non-sig
FREM2	0.008940065	0.00836039	-0.096715012	0.489308418	non-sig
FUBP3	0.007087521	0.007573207	0.095623323	0.646441721	non-sig
FUS	0.007330154	0.004347421	-0.753683863	0.086560863	eIF4A1-dependent
FXR1	0.01393222	0.010615127	-0.39230354	0.125139001	non-sig
G3BP1	0.008837562	0.007147552	-0.306199203	0.164052573	non-sig
G3BP2	0.010023595	0.012793774	0.352041864	0.60018367	non-sig
G6PD	0.007996247	0.007490182	-0.094322299	0.74404559	eIF4A1-independent
GALK1	0.009226198	0.008006462	-0.204571467	0.25712222	non-sig
GALNS	0.010754725	0.008680518	-0.309117641	0.115974837	non-sig
GAN	0.008372868	0.008597661	0.038222342	0.859789243	eIF4A1-independent
GAPDH	0.009609622	0.011478915	0.256434634	0.503826607	non-sig
GARS	0.013101658	0.010281226	-0.349737109	0.071053664	eIF4A1-dependent
GART	0.01073108	0.009370525	-0.195593592	0.260430534	non-sig
GATA3	0.008650407	0.007577249	-0.191093899	0.396720027	non-sig
GATAD1	0.007866337	0.0048587	-0.695121698	0.224644275	non-sig
GATAD2A	0.011795912	0.011619486	-0.021740678	0.895216668	eIF4A1-independent
GATAD2B	0.010160111	0.009228986	-0.138672093	0.262066028	non-sig
GCN1L1	0.009253203	0.007648201	-0.274832409	0.086560863	eIF4A1-dependent
GDI2	0.011631399	0.011863604	0.028517663	0.92668622	eIF4A1-independent
GFM1	0.009088501	0.008945819	-0.022828821	0.882664255	eIF4A1-independent
GFRA1	0.00854166	0.007529678	-0.181928321	0.254605037	non-sig
GGA2	0.008563747	0.007309987	-0.228373235	0.199181827	non-sig
GGCT	0.007660133	0.003599949	-1.089392922	0.075072533	eIF4A1-dependent
GIPC1	0.011545926	0.008536802	-0.435616374	0.080007714	eIF4A1-dependent
GLRX5	0.007109448	0.003419474	-1.055963108	0.071053664	eIF4A1-dependent
GMPPA	0.012004329	0.009827495	-0.288659062	0.164052573	non-sig
GNA13	0.007238099	0.007660803	0.081884888	0.714301798	eIF4A1-independent
GNAI2	0.009027952	0.007605013	-0.247448019	0.210781108	non-sig
GNAI3	0.010110719	0.007783884	-0.377323501	0.080007714	eIF4A1-dependent
GNB1	0.008309203	0.005690368	-0.546188154	0.112915849	non-sig
GNB2.GNB4	0.008532762	0.006371656	-0.421344414	0.081635432	eIF4A1-dependent
GNB2L1	0.007641136	0.008049721	0.075151599	0.55921168	non-sig
GNL1	0.010923849	0.009106683	-0.262483704	0.125364742	non-sig
GNL2	0.011147573	0.007722773	-0.529538813	0.080007714	eIF4A1-dependent
GNS	0.00844071	0.007198344	-0.229699316	0.160387898	non-sig
GOLGA2	0.007177254	0.006201236	-0.210876237	0.301408276	non-sig
GOPC	0.01039079	0.006797262	-0.612279734	0.067678179	eIF4A1-dependent
GORASP2	0.010131459	0.00897577	-0.174734354	0.652638464	non-sig
GOT1	0.009506264	0.00787419	-0.271746987	0.086560863	eIF4A1-dependent
GOT2	0.008695948	0.007695019	-0.176418275	0.429192751	non-sig
GPATCH2	0.00490633	0.003941829	-0.315778973	0.434870759	non-sig
GPR56.ADGRG1.GPR56	0.012498166	0.011994555	-0.059336735	0.690893706	non-sig
GPT2	0.012660672	0.012137188	-0.060919726	0.758502785	eIF4A1-independent
GRB2	0.006132455	0.002922486	-1.069268785	0.071053664	eIF4A1-dependent
GREB1	0.006769349	0.006840034	0.014986484	0.951812994	eIF4A1-independent
GRHL2	0.009071658	0.008306628	-0.127103292	0.272875118	non-sig
GRPEL1	0.008623718	0.007998148	-0.108644093	0.53950273	non-sig
GRSF1	0.006080141	0.006585121	0.115105244	0.641630005	non-sig
GRWD1	0.008025461	0.008230788	0.036446299	0.937472846	eIF4A1-independent
GSE1	0.004891507	0.003742205	-0.386390301	0.288561635	non-sig
GSPT1	0.011355821	0.008829804	-0.36297867	0.124801102	non-sig
GSR	0.011236367	0.009540347	-0.236062101	0.177201917	non-sig
GSTO1	0.010413876	0.0088875	-0.228657635	0.222583077	non-sig
GTF2I	0.00981465	0.008302169	-0.241448568	0.169333217	non-sig
GTF3C1	0.011077748	0.007975295	-0.474054831	0.080260396	eIF4A1-dependent
GTF3C2	0.006681772	0.002748349	-1.281665387	0.067678179	eIF4A1-dependent
GTPBP4	0.010229716	0.008087533	-0.338994472	0.337745291	non-sig
H1FX	0.009246282	0.006735215	-0.457149471	0.067678179	eIF4A1-dependent
H2AFX	0.014939277	0.010515339	-0.506615005	0.387060041	non-sig
H2AFY	0.009501497	0.007010916	-0.438551853	0.114850054	non-sig
H2AFY2	0.008836034	0.005347741	-0.724469295	0.086560863	eIF4A1-dependent
HACD2	0.011902618	0.009182193	-0.374368283	0.181816134	non-sig
HADHA	0.008049939	0.006644725	-0.276768484	0.117876114	non-sig
HADHB	0.006879773	0.006966369	0.018045906	0.937324449	eIF4A1-independent
HAX1	0.0074191	0.00703828	-0.076021264	0.532190309	non-sig
HDLBP	0.008815927	0.006269198	-0.491831426	0.067678179	eIF4A1-dependent
HEATR1	0.00950136	0.007602435	-0.321672326	0.602048637	non-sig
HEATR6	0.009171213	0.006586201	-0.477665937	0.074097608	eIF4A1-dependent
HELLS	0.008478971	0.006790318	-0.320409978	0.206728682	non-sig
HEXA	0.010553715	0.009439132	-0.161024802	0.262854927	non-sig
HGH1	0.011288996	0.010294758	-0.133007235	0.381296794	non-sig
HGS	0.008397444	0.005532765	-0.601949539	0.080260396	eIF4A1-dependent
HIBADH	0.010255825	0.010168271	-0.012369129	0.950001137	eIF4A1-independent
HID1	0.008669841	0.006586423	-0.396510357	0.081635432	eIF4A1-dependent
HIGD2A	0.006807038	0.009219682	0.437689791	0.225729959	non-sig
HINT2	0.012378615	0.011571427	-0.097283033	0.581219057	non-sig
HIST1H1B	0.008905623	0.006843929	-0.379891806	0.303605236	non-sig
HIST1H1D	0.011116011	0.00955344	-0.218546958	0.457765568	non-sig
HIST1H1E	0.011338509	0.008491252	-0.417181711	0.175666412	non-sig
HIST1H4A	0.007721608	0.006998173	-0.141923097	0.695068346	non-sig
HK1	0.008103284	0.006535215	-0.310271896	0.080260396	eIF4A1-dependent
HK2	0.009236126	0.006415992	-0.525615498	0.074097608	eIF4A1-dependent
HLTF	0.011079136	0.010539039	-0.072102079	0.753902843	eIF4A1-independent
HM13	0.010099117	0.008227188	-0.295757862	0.262642248	non-sig
HMCES	0.00726952	0.005381911	-0.433741614	0.090681146	eIF4A1-dependent
HMGA1	0.009982487	0.009362921	-0.092440553	0.62099833	non-sig
HMGB1.HMGB1P1	0.007224988	0.005363183	-0.429905638	0.092276837	eIF4A1-dependent
HMGB3	0.00637762	0.003919739	-0.702260376	0.105284878	non-sig
HMGN1	0.01284044	0.008040301	-0.675373277	0.095281545	eIF4A1-dependent
HN1	0.00863424	0.00678225	-0.348305312	0.086724658	eIF4A1-dependent
HNRNPA0	0.010592803	0.006984253	-0.600906708	0.081635432	eIF4A1-dependent
HNRNPA1	0.00766425	0.004863003	-0.656297071	0.127269222	non-sig
HNRNPA2B1	0.00864219	0.005460529	-0.662356065	0.067678179	eIF4A1-dependent
HNRNPA3	0.005971176	0.005881288	-0.021883096	0.968080192	eIF4A1-independent
HNRNPAB	0.009821713	0.008048279	-0.287294377	0.13791181	non-sig
HNRNPD	0.008670913	0.006889076	-0.331873314	0.126007249	non-sig
HNRNPDL.SHROOM4	0.00937856	0.008875256	-0.07957755	0.811022387	eIF4A1-independent
HNRNPH1	0.012031663	0.007247688	-0.73124319	0.074097608	eIF4A1-dependent
HNRNPK	0.008001892	0.007854084	-0.026898211	0.918876487	eIF4A1-independent
HNRNPL	0.010006432	0.00755781	-0.404887474	0.080007714	eIF4A1-dependent
HNRNPM	0.011331897	0.008239892	-0.459692044	0.095281545	eIF4A1-dependent
HNRNPM.1	0.009942013	0.007324518	-0.440804138	0.083820958	eIF4A1-dependent
HNRNPUL1	0.007043199	0.006193479	-0.185480906	0.595950973	non-sig
HNRNPUL2.HNRNPUL2.BSCL2.HNRNPUL2	0.008448891	0.007712911	-0.131486541	0.410008464	non-sig
HP1BP3	0.007276799	0.00706409	-0.042800142	0.903925562	eIF4A1-independent
HSD17B10	0.005457184	0.003660089	-0.576278252	0.148960484	non-sig
HSD17B12	0.010356962	0.009596662	-0.109996293	0.469430699	non-sig
HSD17B4	0.010600225	0.009035732	-0.230381456	0.178772132	non-sig
HSP90AA1	0.009209707	0.008072305	-0.19017462	0.298436696	non-sig
HSP90AB1.HSP90AB1.HSP90AB3P	0.008251216	0.007563146	-0.125620388	0.368990954	non-sig
HSP90B1	0.009151085	0.007226705	-0.340604666	0.079565852	eIF4A1-dependent
HSPA14	0.01256635	0.011445656	-0.134765552	0.677709296	non-sig
HSPA1A.HSPA1B	0.011059447	0.005576547	-0.987835193	0.067678179	eIF4A1-dependent
HSPA4	0.009746879	0.006459427	-0.593533979	0.067678179	eIF4A1-dependent
HSPA5	0.006752772	0.006016288	-0.166606205	0.433131554	non-sig
HSPA8	0.009519778	0.005844794	-0.703775747	0.067678179	eIF4A1-dependent
HSPA9	0.009031142	0.008251635	-0.130228476	0.454845178	non-sig
HSPB1	0.008520359	0.006299393	-0.435701304	0.110560506	non-sig
HSPB8	0.008669606	0.007456085	-0.217548126	0.220104513	non-sig
HSPBP1	0.011441403	0.010436083	-0.132683575	0.433131554	non-sig
HSPD1	0.008567571	0.007357465	-0.219677437	0.286376764	non-sig
HSPE1	0.008299932	0.006282038	-0.401866807	0.067678179	eIF4A1-dependent
HSPH1	0.008347603	0.005559897	-0.586303691	0.067678179	eIF4A1-dependent
HUWE1	0.011247087	0.011183169	-0.008222272	0.970553488	eIF4A1-independent
HYOU1	0.009311199	0.007584138	-0.295981636	0.148960484	non-sig
IARS	0.009744123	0.007441561	-0.388927039	0.144036852	non-sig
ICT1	0.004131421	0.005535669	0.422119609	0.181259582	non-sig
IDH2	0.01033572	0.009113145	-0.181617827	0.144036852	non-sig
IDH3B	0.004754554	0.003119989	-0.607769025	0.176831483	non-sig
IGF2R	0.007183303	0.006792551	-0.080693903	0.470023206	non-sig
IGFBP2	0.003646412	0.003132291	-0.219259371	0.48147656	non-sig
IGSF3	0.008827118	0.008207134	-0.105063852	0.516958541	non-sig
ILF2	0.008584993	0.008173954	-0.070782807	0.724185511	eIF4A1-independent
ILF3	0.008537006	0.006550869	-0.382043838	0.079565852	eIF4A1-dependent
IMMT	0.004557511	0.001343593	-1.762149538	0.071053664	eIF4A1-dependent
IMP4	0.007854984	0.009027011	0.200640056	0.393133179	non-sig
IMPDH1	0.007106386	0.006025171	-0.238113853	0.300820713	non-sig
IMPDH2	0.009813019	0.00818823	-0.261145523	0.117876114	non-sig
INADL	0.006494209	0.009294939	0.517291602	0.120725324	non-sig
INF2	0.005531	0.005681501	0.038731578	0.821820287	eIF4A1-independent
INTS4	0.010878875	0.009833889	-0.145695373	0.433131554	non-sig
INTS5	0.003770915	0.005369787	0.509950307	0.135009397	non-sig
IPO4	0.009289523	0.010083322	0.118294589	0.581219057	non-sig
IQGAP1	0.00771458	0.005646945	-0.450117052	0.067678179	eIF4A1-dependent
ISG15	0.007850703	0.006530905	-0.265538984	0.306279725	non-sig
ISOC2	0.004891455	0.002637084	-0.891319849	0.090897482	eIF4A1-dependent
ISY1	0.002896984	0.003195608	0.141539116	0.540194333	non-sig
ISYNA1	0.008333933	0.007456862	-0.160428926	0.57703247	non-sig
ITGA3	0.009776004	0.009288391	-0.073816186	0.718501023	eIF4A1-independent
ITGAV	0.005081297	0.005395171	0.08647181	0.797662596	eIF4A1-independent
ITGB1	0.014573522	0.012954021	-0.169949672	0.540194333	non-sig
ITGB4	0.007474024	0.007846044	0.070080331	0.794363907	eIF4A1-independent
ITGB5	0.009720244	0.008399472	-0.210693863	0.415173997	non-sig
ITPK1	0.00540661	0.004978057	-0.119141748	0.716319712	eIF4A1-independent
ITPR3	0.006300958	0.006424846	0.028090769	0.929328609	eIF4A1-independent
JAGN1	0.006205489	0.007538293	0.280692825	0.453737619	non-sig
JUNB	0.006832353	0.00757123	0.148145075	0.381603096	non-sig
JUP	0.005753479	0.005991589	0.058503923	0.818469871	eIF4A1-independent
KARS	0.007168235	0.005866125	-0.289210184	0.410067836	non-sig
KCTD5	0.009032441	0.009114715	0.013081689	0.92668622	eIF4A1-independent
KDM1A	0.009869277	0.007658578	-0.365867829	0.081635432	eIF4A1-dependent
KDM2A	0.011064745	0.008185817	-0.434771748	0.080260396	eIF4A1-dependent
KDM5B	0.007957068	0.008032643	0.013637906	0.949958697	eIF4A1-independent
KHSRP	0.008656899	0.007405744	-0.225205755	0.236581051	non-sig
KIAA0101	0.013135651	0.012854389	-0.031226721	0.870328909	eIF4A1-independent
KIAA0391	0.005706665	0.005147986	-0.14863984	0.645953929	non-sig
KIAA1324	0.006543398	0.006324799	-0.049020323	0.797662596	eIF4A1-independent
KIDINS220	0.007456198	0.007354339	-0.019844391	0.929328609	eIF4A1-independent
KIF20A	0.012041678	0.010130372	-0.249349227	0.195323319	non-sig
KIF22	0.009319806	0.007745367	-0.266966283	0.144036852	non-sig
KIFC1	0.008671367	0.003180638	-1.446943468	0.067678179	eIF4A1-dependent
KLHDC2	0.006975031	0.005929977	-0.234173106	0.318786178	non-sig
KNOP1	0.009797976	0.007937596	-0.3037817	0.144036852	non-sig
KPNA2	0.009565518	0.00846454	-0.176411521	0.272875118	non-sig
KPNB1	0.014427746	0.008504	-0.762632529	0.10297934	non-sig
KRT18	0.008208369	0.006806992	-0.270078201	0.230569459	non-sig
L1RE1	0.010208823	0.007840796	-0.380744511	0.13570601	non-sig
L2HGDH	0.009209366	0.00679764	-0.438067912	0.080260396	eIF4A1-dependent
LACTB	0.008078211	0.008212133	0.023721237	0.869154209	eIF4A1-independent
LAMP1	0.010828858	0.011402237	0.074435711	0.797662596	eIF4A1-independent
LAP3	0.009555058	0.007532894	-0.343060456	0.1675344	non-sig
LARP4	0.005891141	0.004890589	-0.268538913	0.34305887	non-sig
LAS1L	0.003931891	0.004062662	0.047201879	0.897795414	eIF4A1-independent
LASP1	0.008420195	0.004829892	-0.801862796	0.080007714	eIF4A1-dependent
LDHA	0.009176159	0.006825128	-0.427034412	0.074097608	eIF4A1-dependent
LDHB	0.009834686	0.008585452	-0.195984842	0.239279544	non-sig
LDLR	0.007328775	0.011692734	0.673968435	0.177849011	non-sig
LEMD3	0.006152654	0.005328519	-0.207474094	0.513736218	non-sig
LEO1	0.007699387	0.007544266	-0.029363074	0.902489017	eIF4A1-independent
LGALS1	0.009212543	0.006402384	-0.52499031	0.083311458	eIF4A1-dependent
LGALS3	0.00874498	0.005195379	-0.751226164	0.074097608	eIF4A1-dependent
LGALS3BP	0.010041163	0.007720943	-0.379077326	0.127722805	non-sig
LMAN1	0.009298039	0.006016172	-0.628080759	0.074097608	eIF4A1-dependent
LMNA	0.005110606	0.003685264	-0.471726432	0.177167511	non-sig
LMNB1	0.009594091	0.008534132	-0.168901633	0.207811278	non-sig
LONP1	0.006036458	0.006960656	0.205520986	0.425728701	non-sig
LPCAT1	0.010133342	0.006755519	-0.584971417	0.067678179	eIF4A1-dependent
LRPAP1	0.007484637	0.004493242	-0.736175632	0.084500003	eIF4A1-dependent
LRPPRC	0.009812558	0.007916097	-0.309839858	0.108101725	non-sig
LRRC41	0.006021685	0.005698798	-0.079509552	0.540194333	non-sig
LRRC47	0.003631019	0.003882427	0.096584487	0.774240376	eIF4A1-independent
LRRC59	0.008768043	0.008197646	-0.097045193	0.472428094	non-sig
LRRC8A	0.007156013	0.005066371	-0.49820325	0.323593555	non-sig
LRWD1	0.009766495	0.009350714	-0.062764485	0.704757516	eIF4A1-independent
LSS	0.006958864	0.005513222	-0.335956092	0.123575706	non-sig
LUC7L	0.012179765	0.008191451	-0.572295433	0.067678179	eIF4A1-dependent
LXN	0.008804674	0.005290284	-0.734924395	0.138103278	non-sig
LYAR	0.003569523	0.00440455	0.303263427	0.390887227	non-sig
LYPD3	0.010270782	0.008883252	-0.209386304	0.286310959	non-sig
LYPLA1	0.011197454	0.009221094	-0.28016095	0.227420289	non-sig
MACROD1	0.006598701	0.006670339	0.015578151	0.951812994	eIF4A1-independent
Mar-05	0.002360204	0.004227243	0.840805697	0.164052573	non-sig
MARK2	0.008216015	0.005495164	-0.58027618	0.074097608	eIF4A1-dependent
MAT2A	0.015387463	0.011445058	-0.427030584	0.534912758	non-sig
MAT2B	0.012738718	0.010965761	-0.216214217	0.172771775	non-sig
MATR3.DKFZp686L22104.MATR3	0.007583839	0.007826017	0.045349898	0.819576569	eIF4A1-independent
MAVS	0.008097216	0.005907437	-0.454893482	0.106965003	non-sig
MAZ	0.009888041	0.009548347	-0.050433646	0.884673744	eIF4A1-independent
MCCC2	0.005673687	0.00576986	0.024249842	0.912499076	eIF4A1-independent
MCL1	0.007640665	0.008634314	0.176383372	0.274737839	non-sig
MCM2	0.007323606	0.005680722	-0.366479775	0.067678179	eIF4A1-dependent
MCM3	0.008841366	0.007043784	-0.327918518	0.080260396	eIF4A1-dependent
MCM4	0.008640731	0.006878202	-0.329121862	0.080260396	eIF4A1-dependent
MCM5	0.008827419	0.0073808	-0.258214425	0.135503388	non-sig
MCM6	0.009081848	0.007793403	-0.220732426	0.181816134	non-sig
MCM7	0.008140308	0.006238089	-0.383979249	0.067678179	eIF4A1-dependent
MCMBP	0.008895081	0.007279526	-0.289163348	0.11750536	non-sig
MCU	0.008368582	0.006320965	-0.404838252	0.16513759	non-sig
MDH1	0.010628526	0.008645909	-0.297851952	0.182523049	non-sig
MDH2	0.008871439	0.006560043	-0.435462869	0.081200664	eIF4A1-dependent
ME1	0.00859586	0.006749546	-0.348851404	0.086299655	eIF4A1-dependent
MED15	0.003108793	0.003104173	-0.002145586	0.995515046	eIF4A1-independent
MED25	0.005229763	0.004072266	-0.360913884	0.303605236	non-sig
MED4	0.00899955	0.009427188	0.066974488	0.751165191	eIF4A1-independent
METAP2	0.006434006	0.006048598	-0.089116507	0.731382151	eIF4A1-independent
METTL1	0.008273344	0.006004247	-0.46248728	0.181816134	non-sig
MFN1	0.008614029	0.008052454	-0.097259795	0.685973282	non-sig
MGMT	0.005122187	0.002068924	-1.307879245	0.080007714	eIF4A1-dependent
MIF	0.00883252	0.004704279	-0.908851368	0.106965003	non-sig
MINPP1	0.010765327	0.009766323	-0.140504748	0.488545667	non-sig
MISP	0.011306441	0.008701834	-0.377753401	0.080260396	eIF4A1-dependent
MKI67	0.010079277	0.008208273	-0.296241595	0.160178567	non-sig
MLEC	0.009626549	0.008775528	-0.133532817	0.716319712	eIF4A1-independent
MMAB	0.00722468	0.006431864	-0.167696709	0.485544557	non-sig
MMTAG2	0.010047897	0.008764719	-0.197113803	0.160178567	non-sig
MOGS	0.006412639	0.004246718	-0.594569937	0.067678179	eIF4A1-dependent
MORF4L1	0.00890613	0.007691962	-0.211447038	0.288561635	non-sig
MOV10	0.009509684	0.007592047	-0.32490847	0.147534321	non-sig
MP68.C14orf2	0.004690967	0.003785226	-0.309506135	0.338871286	non-sig
MPG	0.009751526	0.009311408	-0.066628597	0.579462618	non-sig
MRPL11	0.005352357	0.005199154	-0.041897457	0.797662596	eIF4A1-independent
MRPL13	0.008466853	0.006905123	-0.294158689	0.131254537	non-sig
MRPL14	0.00506456	0.005919071	0.224933827	0.754079606	eIF4A1-independent
MRPL17	0.009712912	0.008638683	-0.169092463	0.530715276	non-sig
MRPL19	0.004357585	0.006613216	0.601823114	0.137901091	non-sig
MRPL21	0.006011368	0.006576986	0.1297334	0.441023059	non-sig
MRPL22	0.006519925	0.004526288	-0.526527041	0.067678179	eIF4A1-dependent
MRPL23	0.008256755	0.00737164	-0.163589338	0.441736414	non-sig
MRPL34	0.008483935	0.00745622	-0.186289175	0.26936009	non-sig
MRPL39	0.005472327	0.004990018	-0.133109653	0.559925943	non-sig
MRPL4	0.003667768	0.003378269	-0.118617916	0.70032195	eIF4A1-independent
MRPL49	0.00458407	0.006054832	0.40145775	0.177167511	non-sig
MRPS14	0.003568603	0.005296927	0.56979614	0.401967288	non-sig
MRPS16	0.006647922	0.004452988	-0.578129685	0.215309209	non-sig
MRPS17.hCG_1984214	0.00437813	0.002721968	-0.685664471	0.156076246	non-sig
MRPS2	0.00661844	0.006637965	0.004249978	0.974184224	eIF4A1-independent
MRPS22	0.005207173	0.004399307	-0.243224094	0.483543932	non-sig
MRPS23	0.004007518	0.003066149	-0.386281315	0.380191291	non-sig
MSH6	0.007981222	0.004981878	-0.679919988	0.075072533	eIF4A1-dependent
MT.CO2	0.011533658	0.007922774	-0.54177259	0.080260396	eIF4A1-dependent
MTA2	0.008479819	0.007045882	-0.267253274	0.287060808	non-sig
MTCH2	0.010239959	0.007849244	-0.383584299	0.158341096	non-sig
MTHFD1	0.009019048	0.00652403	-0.467211596	0.074097608	eIF4A1-dependent
MTHFD1L	0.011383359	0.010222182	-0.155223103	0.30656059	non-sig
MTHFD2	0.0070709	0.007321737	0.050292261	0.745519566	eIF4A1-independent
MTOR	0.00410939	0.003845509	-0.0957499	0.867262791	eIF4A1-independent
MTR	0.003469103	0.002285609	-0.601984199	0.270403232	non-sig
MUC5B	0.003646127	0.004482684	0.297997935	0.492278347	non-sig
MX1.MX1.MX2	0.00827969	0.006648517	-0.316544049	0.150947251	non-sig
MYBBP1A	0.00653192	0.005191509	-0.331353325	0.156076246	non-sig
MYH14	0.007844089	0.006321817	-0.311266571	0.11750536	non-sig
MYH9	0.008525084	0.007141239	-0.255539674	0.122978906	non-sig
MYL12A.MYL12B	0.007847347	0.007483508	-0.068490264	0.729940147	eIF4A1-independent
MYL6.MYL6.MYL6B	0.008707896	0.007991006	-0.123946976	0.306279725	non-sig
MYOF	0.007063028	0.006277002	-0.170211211	0.316954062	non-sig
NAB2	0.010204884	0.008172487	-0.320412768	0.111011948	non-sig
NAF1	0.00975759	0.009942243	0.027046455	0.918420606	eIF4A1-independent
NANS	0.008543812	0.006941496	-0.299633309	0.173472874	non-sig
NAT10	0.007195793	0.005564694	-0.370851401	0.187590003	non-sig
Nbla03646.DHCR24	0.010809151	0.007415504	-0.543636519	0.074097608	eIF4A1-dependent
NCAPG2	0.002714338	0.004082967	0.589017424	0.217394911	non-sig
NCL	0.010272986	0.00717818	-0.51716566	0.144036852	non-sig
NCOA3	0.005796478	0.004823048	-0.265231263	0.345849534	non-sig
NCOR1	0.009492121	0.006669559	-0.5091392	0.131254537	non-sig
NCOR2	0.004395991	0.003617226	-0.281304425	0.519793175	non-sig
NCSTN	0.00947324	0.008173138	-0.212967815	0.338871286	non-sig
NDUFA12	0.006781294	0.006096724	-0.153526314	0.444795345	non-sig
NDUFA13	0.005172533	0.004230212	-0.290140996	0.176831483	non-sig
NDUFA2	0.006484907	0.005209942	-0.315818629	0.158975455	non-sig
NDUFA4	0.010038831	0.00763134	-0.395583096	0.342226356	non-sig
NDUFA9	0.014187861	0.009388924	-0.595625454	0.126277603	non-sig
NDUFB10	0.008309382	0.00663607	-0.324412081	0.301408276	non-sig
NDUFB11	0.007662745	0.007499794	-0.031010237	0.92668622	eIF4A1-independent
NDUFB4	0.004761992	0.004690675	-0.021769411	0.882664255	eIF4A1-independent
NDUFB7	0.004124219	0.003182616	-0.373908044	0.39500423	non-sig
NDUFB9	0.004228794	0.003603115	-0.231001486	0.425728701	non-sig
NDUFS1	0.007862257	0.008407767	0.096779192	0.524687872	non-sig
NDUFS2	0.007084863	0.005639199	-0.329249872	0.42505733	non-sig
NDUFS3	0.005403436	0.006012826	0.154166045	0.648847608	non-sig
NDUFS8	0.010474518	0.008447909	-0.31021767	0.255915966	non-sig
NDUFV1	0.008355294	0.006956951	-0.264235339	0.191348735	non-sig
NELFA	0.008543888	0.010106233	0.242280776	0.286310959	non-sig
NET1	0.008774965	0.009129069	0.0570744	0.784132212	eIF4A1-independent
NEU1	0.005036556	0.00456853	-0.140707392	0.715148753	eIF4A1-independent
NHP2	0.004242429	0.003697861	-0.198199502	0.751165191	eIF4A1-independent
NHP2L1	0.009824051	0.006206211	-0.662605218	0.135009397	non-sig
NMD3	0.007160606	0.009781264	0.449939145	0.156076246	non-sig
NMRAL1	0.004632302	0.004476789	-0.049264914	0.918420606	eIF4A1-independent
NO66	0.008868347	0.007608417	-0.221068969	0.169333217	non-sig
NOB1	0.006340633	0.005835551	-0.119757953	0.712310263	eIF4A1-independent
NOL6	0.004885455	0.00513207	0.071047766	0.882664255	eIF4A1-independent
NOL7	0.007817877	0.007190397	-0.120705391	0.5552885	non-sig
NONO	0.011291723	0.010119932	-0.158066059	0.478061303	non-sig
NOP2	0.008253021	0.008905713	0.109808813	0.56503184	non-sig
NOP58	0.009261641	0.00847282	-0.128425599	0.470023206	non-sig
NOP9	0.010430853	0.005196159	-1.00533963	0.074097608	eIF4A1-dependent
NPEPL1	0.008725584	0.00684471	-0.350262321	0.135009397	non-sig
NPEPPS	0.00714593	0.005110338	-0.483703008	0.074097608	eIF4A1-dependent
NQO1	0.005507961	0.004256573	-0.37182582	0.161670882	non-sig
NRBP1	0.011123596	0.009690734	-0.198945377	0.239279544	non-sig
NSA2	0.008302154	0.007250564	-0.195392499	0.145121606	non-sig
NSUN2	0.006635904	0.007105652	0.098673873	0.64801619	non-sig
NSUN5.NSUN5P1.NSUN5P2.NSUN5	0.00498325	0.006209912	0.317486015	0.133921422	non-sig
NUCB1	0.009946943	0.008681079	-0.196378779	0.165425411	non-sig
NUDT16L1	0.007099056	0.005710995	-0.313885021	0.24157586	non-sig
NUMA1	0.006005172	0.004323338	-0.474059719	0.067678179	eIF4A1-dependent
NUP107	0.009325437	0.008349056	-0.15955818	0.381495361	non-sig
NUP155	0.004945967	0.003631	-0.445885765	0.332870583	non-sig
NUP160	0.008138553	0.005988404	-0.442600892	0.086724658	eIF4A1-dependent
NUP188	0.00546064	0.005625153	0.042822274	0.881078674	eIF4A1-independent
NUP210	0.008373643	0.007745766	-0.112447462	0.628639337	non-sig
NUP50	0.013642199	0.010160235	-0.4251424	0.086560863	eIF4A1-dependent
NUP93	0.004060047	0.005675541	0.483261426	0.239279544	non-sig
NUP98	0.007171534	0.010208896	0.509473196	0.300820713	non-sig
NUSAP1	0.009067921	0.008937097	-0.020965642	0.926786708	eIF4A1-independent
OAS3	0.010894122	0.010736458	-0.021031938	0.92668622	eIF4A1-independent
OAT	0.008438461	0.007796911	-0.114077397	0.765027728	eIF4A1-independent
OCIAD2	0.007148388	0.006070539	-0.235793374	0.155932104	non-sig
OGDH.OGDHL.OGDH	0.007867032	0.006860939	-0.197413282	0.160610148	non-sig
OS9	0.007993111	0.007077309	-0.175556214	0.255915966	non-sig
OSBPL8	0.00865476	0.008232631	-0.072140324	0.592668131	non-sig
OTUB1	0.007763788	0.006933245	-0.16323007	0.383388425	non-sig
OXSR1	0.011374233	0.010095401	-0.17207104	0.2662455	non-sig
P4HB	0.009123241	0.00683241	-0.41715191	0.079565852	eIF4A1-dependent
PA2G4	0.008258677	0.008656988	0.067954516	0.684234597	non-sig
PABPC1.PABPC1L.PABPC1L2A.PABPC3.PABPC1.PABPC3.PABPC1	0.009104733	0.008161922	-0.157707739	0.363832074	non-sig
PABPC4	0.008334778	0.006937643	-0.264698105	0.193134586	non-sig
PAF1	0.007693471	0.009058357	0.235614759	0.207811278	non-sig
PAFAH1B3	0.009079199	0.007346685	-0.30547164	0.086560863	eIF4A1-dependent
PAICS	0.008155388	0.006042404	-0.432630931	0.079565852	eIF4A1-dependent
PAK4	0.007685722	0.007780412	0.017665819	0.948732176	eIF4A1-independent
PAPSS2	0.007406442	0.007157435	-0.049338039	0.765027728	eIF4A1-independent
PARD3	0.009315586	0.007990353	-0.221387306	0.370883067	non-sig
PARD6B	0.008928735	0.006271554	-0.509632894	0.080260396	eIF4A1-dependent
PARK7	0.012391182	0.010802842	-0.197902903	0.600850901	non-sig
PARN	0.006888387	0.003750288	-0.877164669	0.105284878	non-sig
PARP1	0.011189798	0.007922431	-0.498168859	0.09548494	eIF4A1-dependent
PARP14	0.010761931	0.011665048	0.11625534	0.617067776	non-sig
PARP2	0.009940306	0.007320596	-0.441329241	0.086560863	eIF4A1-dependent
PCBP1	0.012151951	0.010904475	-0.156267624	0.520090072	non-sig
PCK1.PCK2	0.010758866	0.00818075	-0.395220998	0.127269222	non-sig
PCMT1	0.008663923	0.005823799	-0.573059775	0.141219019	non-sig
PCNA	0.010127526	0.010543499	0.058071886	0.885109826	eIF4A1-independent
PCYT1A.PCYT1B	0.008351893	0.006456135	-0.371432519	0.101211393	non-sig
PDAP1	0.006635378	0.00465968	-0.509947667	0.301408276	non-sig
PDCD11	0.004729825	0.003511865	-0.429549465	0.187658075	non-sig
PDCD6	0.007759909	0.006969722	-0.154938538	0.6296782	non-sig
PDCL	0.01253634	0.010909907	-0.200477434	0.299950359	non-sig
PDCL3	0.00611557	0.006498913	0.087711444	0.839361645	eIF4A1-independent
PDHA1	0.004728241	0.003500046	-0.433929641	0.207811278	non-sig
PDIA3	0.0091862	0.007247316	-0.342021482	0.080007714	eIF4A1-dependent
PDIA4	0.008828506	0.006626962	-0.413821568	0.067678179	eIF4A1-dependent
PDIA6	0.008064844	0.006410017	-0.331318388	0.11750536	non-sig
PDLIM1	0.007317423	0.005644189	-0.37456948	0.211596913	non-sig
PDLIM7	0.008874349	0.007586518	-0.226203396	0.381495361	non-sig
PELP1	0.011331097	0.009244296	-0.293652214	0.131254537	non-sig
PEPD	0.008494832	0.006878018	-0.304592574	0.416902131	non-sig
PES1	0.011569516	0.009645368	-0.262420306	0.201177962	non-sig
PFDN2	0.005758136	0.003200458	-0.847323673	0.083839493	eIF4A1-dependent
PFKL	0.00993316	0.010200002	0.03824477	0.881078674	eIF4A1-independent
PFKP	0.009801652	0.00905412	-0.114450482	0.642300944	non-sig
PGAM1.PGAM2	0.00819943	0.006299916	-0.380191039	0.252861882	non-sig
PGAM5	0.00675526	0.006457139	-0.065116183	0.668436189	non-sig
PGD	0.009468057	0.006157875	-0.620635937	0.067678179	eIF4A1-dependent
PGK1.PGK1.PGK2	0.009418314	0.005680225	-0.7295209	0.067678179	eIF4A1-dependent
PGLS	0.008891432	0.008183455	-0.119705731	0.350633856	non-sig
PGP	0.007950079	0.005386351	-0.561660944	0.106965003	non-sig
PGRMC2	0.012664019	0.007488601	-0.757967199	0.067678179	eIF4A1-dependent
PHB	0.008732047	0.007501051	-0.219227193	0.144541346	non-sig
PHB2	0.007454209	0.007275478	-0.035013235	0.850715965	eIF4A1-independent
PHGDH	0.009077595	0.008006628	-0.181115317	0.394554226	non-sig
PHLDA2	0.009349734	0.008565133	-0.12644963	0.819235055	eIF4A1-independent
PI4K2A	0.004604102	0.002684223	-0.778414974	0.286394933	non-sig
PI4K2B	0.007378311	0.007312259	-0.012973412	0.936478935	eIF4A1-independent
PIAS3.PIAS2.PIAS3	0.003940488	0.00333071	-0.242544731	0.365365003	non-sig
PICALM	0.01128617	0.010092037	-0.161338513	0.348833427	non-sig
PIK3C2B	0.002919383	0.004834588	0.727729284	0.16513759	non-sig
PIK3R2	0.007143103	0.003993994	-0.838718578	0.067678179	eIF4A1-dependent
PITRM1	0.007742307	0.00616717	-0.328154901	0.126365479	non-sig
PKM	0.006851223	0.005409155	-0.34095814	0.120698974	non-sig
PKMYT1	0.007118348	0.007087302	-0.006305993	0.976932164	eIF4A1-independent
PKP2	0.003966023	0.004424052	0.157675157	0.74888574	eIF4A1-independent
PKP3	0.010129983	0.008738512	-0.213172198	0.207811278	non-sig
PLBD2	0.011281098	0.008616338	-0.388760734	0.106965003	non-sig
PLCB3	0.007869675	0.0049703	-0.662971139	0.164765112	non-sig
PLEKHF2	0.008362759	0.006546198	-0.353321745	0.205885322	non-sig
PLOD2	0.006568918	0.006420435	-0.03298481	0.850715965	eIF4A1-independent
PMPCB	0.012004985	0.009452026	-0.344938096	0.199592348	non-sig
PNN	0.009137751	0.00680696	-0.424828409	0.080007714	eIF4A1-dependent
PNP	0.009575648	0.007243013	-0.402780119	0.092276837	eIF4A1-dependent
PNPT1	0.006351967	0.004231486	-0.58603876	0.067678179	eIF4A1-dependent
POGZ	0.008349885	0.006397399	-0.38427088	0.10977557	non-sig
POLD1	0.007146739	0.006502966	-0.13618713	0.421072181	non-sig
POLD2	0.007221207	0.007762094	0.104205963	0.751165191	eIF4A1-independent
POLDIP2	0.011055984	0.008998503	-0.297070405	0.135009397	non-sig
POLE	0.007763317	0.01021715	0.396247705	0.145121606	non-sig
POLR1B	0.00835305	0.004797902	-0.799899255	0.094760492	eIF4A1-dependent
POLR2A	0.009408207	0.008342803	-0.173387717	0.177483062	non-sig
POLR2B	0.006022863	0.004909305	-0.294930865	0.177167511	non-sig
POLR2H	0.005568231	0.006767512	0.281406459	0.326568522	non-sig
POLR2I	0.004218322	0.004538155	0.10543671	0.874851339	eIF4A1-independent
POLR3C	0.007456854	0.008736132	0.228427588	0.181816134	non-sig
POLRMT	0.002792913	0.003906763	0.484202886	0.221839552	non-sig
PON2	0.010852353	0.0074626	-0.54025759	0.067678179	eIF4A1-dependent
POR	0.006134856	0.006314203	0.041571076	0.910943406	eIF4A1-independent
PPAN.PPAN.P2RY11	0.008742285	0.008699609	-0.007059812	0.959889974	eIF4A1-independent
PPAT	0.002397102	0.001572404	-0.608319928	0.15256293	non-sig
PPIA.PPIAL4C.PPIAL4E.PPIAL4A.PPIAL4D.PPIA	0.00875127	0.009818885	0.166066771	0.6296782	non-sig
PPIB	0.012685231	0.01099745	-0.205980781	0.682019759	non-sig
PPM1D	0.002023025	0.003393064	0.746074899	0.153766809	non-sig
PPM1G	0.008615337	0.007827141	-0.138421778	0.350633856	non-sig
PPP1CA	0.011211744	0.009688224	-0.210706552	0.201177962	non-sig
PPP1CB	0.012085844	0.012406366	0.037762321	0.866396766	eIF4A1-independent
PPP1CC	0.011572634	0.009502451	-0.284345766	0.227420289	non-sig
PPP1R13L	0.014078635	0.011670879	-0.270594234	0.318786178	non-sig
PPP1R7	0.002824388	0.001943884	-0.538996225	0.39500423	non-sig
PPP2CA	0.009774232	0.007179096	-0.445181131	0.194774677	non-sig
PPP4C	0.008981686	0.009132586	0.024037093	0.895216668	eIF4A1-independent
PPP4R1	0.010441378	0.008100016	-0.366315423	0.074097608	eIF4A1-dependent
PPP4R2	0.01296182	0.007683202	-0.754488633	0.071053664	eIF4A1-dependent
PPP6C	0.004959855	0.004215837	-0.234478883	0.345910114	non-sig
PPT1	0.010068658	0.009543528	-0.07727673	0.860061839	eIF4A1-independent
PRCC	0.006953872	0.005347888	-0.378847367	0.365365003	non-sig
PRDX1	0.01023314	0.007977581	-0.359225632	0.147534321	non-sig
PRDX2	0.009460442	0.00746105	-0.342528868	0.101211393	non-sig
PRDX3	0.00512221	0.003097044	-0.725874546	0.109657463	non-sig
PRDX6	0.008872071	0.007086235	-0.32425165	0.313157088	non-sig
PREX1	0.008117111	0.006643286	-0.289069276	0.11750536	non-sig
PRKAG1	0.007896539	0.007608428	-0.053622012	0.689715481	non-sig
PRKDC	0.006290087	0.006213211	-0.017741125	0.92955539	eIF4A1-independent
PRMT1	0.007704464	0.004598325	-0.744586077	0.13800025	non-sig
PRMT5	0.008050128	0.005958812	-0.433986971	0.148181651	non-sig
PRPF19	0.007699357	0.008377615	0.121801636	0.725098483	eIF4A1-independent
PRPF3	0.006438653	0.005210713	-0.305278312	0.207202986	non-sig
PRPF38B	0.007443078	0.007503902	0.01174178	0.969810874	eIF4A1-independent
PRPF6	0.008842608	0.00776339	-0.187785246	0.328426786	non-sig
PRPF8	0.007750453	0.006581334	-0.235900466	0.209207836	non-sig
PRR14L	0.010458564	0.008598506	-0.28252685	0.182724875	non-sig
PRRC2B	0.00594904	0.006155729	0.049272858	0.92668622	eIF4A1-independent
PRRC2C	0.010491182	0.010325522	-0.0229625	0.92668622	eIF4A1-independent
PSAP	0.006300794	0.00414153	-0.605369608	0.106240913	non-sig
PSMA1	0.01154334	0.011938572	0.048569584	0.867262791	eIF4A1-independent
PSMA2	0.004631845	0.003715726	-0.31794254	0.50561222	non-sig
PSMA3	0.00590237	0.007600638	0.364826175	0.291548154	non-sig
PSMA4	0.007903696	0.006750506	-0.227531791	0.606525497	non-sig
PSMA6	0.007417603	0.006114547	-0.278707287	0.24157586	non-sig
PSMB1	0.005341053	0.005035643	-0.084948362	0.623622347	non-sig
PSMB2	0.011437912	0.010955216	-0.062205678	0.675015098	non-sig
PSMB4	0.007788626	0.005200592	-0.582692884	0.145501153	non-sig
PSMB5	0.00857887	0.006820859	-0.330834258	0.093910128	eIF4A1-dependent
PSMB6	0.011660985	0.006760866	-0.786409641	0.168575402	non-sig
PSMB7	0.01135003	0.008600056	-0.400278189	0.094760492	eIF4A1-dependent
PSMC1	0.006837222	0.00396289	-0.786857494	0.098832703	eIF4A1-dependent
PSMC2	0.010227293	0.008950536	-0.192378322	0.255915966	non-sig
PSMC3	0.00845715	0.00676804	-0.321433432	0.160573828	non-sig
PSMC4	0.006667166	0.006676375	0.001991331	0.992525823	eIF4A1-independent
PSMC5	0.007881842	0.005970841	-0.400598747	0.098664014	eIF4A1-dependent
PSMD1	0.009574434	0.007278142	-0.395617129	0.071053664	eIF4A1-dependent
PSMD2	0.005875242	0.005704833	-0.042463655	0.80181141	eIF4A1-independent
PSMD3	0.014688794	0.013139859	-0.160766183	0.341737277	non-sig
PSMD5	0.008492115	0.007964045	-0.092622567	0.505675337	non-sig
PSMD6	0.00686447	0.00767095	0.160256931	0.581219057	non-sig
PSMD7	0.008073034	0.003978709	-1.020810639	0.080007714	eIF4A1-dependent
PSMD8	0.007734465	0.007286604	-0.08605492	0.763528837	eIF4A1-independent
PSMD9	0.01106532	0.009629334	-0.200537148	0.459583188	non-sig
PTCD3	0.009424404	0.007388613	-0.351097759	0.094760492	eIF4A1-dependent
PTDSS1	0.008066504	0.004402564	-0.87359965	0.156612877	non-sig
PTGES3	0.010831456	0.009065949	-0.256697207	0.40191829	non-sig
PTGFRN	0.006266029	0.006047651	-0.05117652	0.817106254	eIF4A1-independent
PTMA	0.010672965	0.007546471	-0.500086943	0.076852389	eIF4A1-dependent
PTMS	0.009541967	0.007904482	-0.271615829	0.243776963	non-sig
PTPMT1	0.009528384	0.009077823	-0.069885206	0.884673744	eIF4A1-independent
PTPN1	0.00616759	0.00622994	0.01451131	0.929328609	eIF4A1-independent
PTPRK	0.007777412	0.007686261	-0.017008169	0.909396664	eIF4A1-independent
PUM1	0.007569271	0.00869781	0.200497853	0.58758554	non-sig
PUS7	0.007909241	0.008081716	0.031122471	0.894564303	eIF4A1-independent
PXDN	0.007066044	0.005631835	-0.327297696	0.205885322	non-sig
PYCRL	0.004622815	0.005951859	0.364568754	0.319876832	non-sig
PYGB	0.003759587	0.008039484	1.096528751	0.080007714	eIF4A1-dependent
PYGO2	0.006160635	0.003369911	-0.870368506	0.15256293	non-sig
QIL1.C19orf70	0.010008943	0.007411984	-0.433357919	0.316430986	non-sig
QSOX1	0.003383691	0.00451134	0.414958454	0.513443305	non-sig
QTRT1	0.010544078	0.015291317	0.536279743	0.167316795	non-sig
RAB11A.RAB11B	0.008888825	0.006178719	-0.52468512	0.07700987	eIF4A1-dependent
RAB18	0.007900167	0.007176577	-0.13858716	0.794363907	eIF4A1-independent
RAB1B.RAB1C	0.011436987	0.005564875	-1.039286016	0.074097608	eIF4A1-dependent
RAB35	0.007660236	0.004651102	-0.719816312	0.086560863	eIF4A1-dependent
RAB7A	0.007934348	0.007139602	-0.152267966	0.476730537	non-sig
RACGAP1	0.006923178	0.006502031	-0.090544064	0.594779554	non-sig
RAD21	0.008586999	0.00834404	-0.041408006	0.678996908	non-sig
RAD23B	0.010250166	0.009520155	-0.106590408	0.41997683	non-sig
RAE1	0.011919227	0.008047933	-0.566600572	0.12689657	non-sig
RALY	0.009887776	0.008039795	-0.298487283	0.135157015	non-sig
RAN	0.007380935	0.005183211	-0.509957478	0.067678179	eIF4A1-dependent
RANGAP1	0.009421361	0.007812519	-0.270147756	0.074097608	eIF4A1-dependent
RARS	0.01297679	0.010355467	-0.325540899	0.113986211	non-sig
RAVER1	0.009248126	0.007083977	-0.384601433	0.119973931	non-sig
RBM12	0.011108516	0.00826098	-0.427281165	0.067678179	eIF4A1-dependent
RBM14	0.010002707	0.008429464	-0.246877707	0.135503388	non-sig
RBM15	0.007991251	0.007802646	-0.034457848	0.850715965	eIF4A1-independent
RBM22	0.010272664	0.007775801	-0.401747124	0.086560863	eIF4A1-dependent
RBM27	0.009791022	0.010057304	0.038712271	0.889942545	eIF4A1-independent
RBM28	0.004579297	0.003760548	-0.284183195	0.224644275	non-sig
RBM39	0.00687015	0.007903935	0.202229454	0.52339517	non-sig
RBM8A	0.009983449	0.009831267	-0.022160937	0.895216668	eIF4A1-independent
RBMX	0.007252251	0.003842294	-0.916461067	0.080007714	eIF4A1-dependent
RCC2	0.009516055	0.007383878	-0.365984777	0.257362029	non-sig
RDH11	0.00751012	0.00532492	-0.496076104	0.286848613	non-sig
RDH13	0.0052293	0.003260494	-0.681527171	0.181816134	non-sig
RELA	0.007807209	0.005793308	-0.430419584	0.269076112	non-sig
RETSAT	0.008848832	0.011716835	0.405024024	0.230569459	non-sig
RHOBTB3	0.011082296	0.01165343	0.072497895	0.524913192	non-sig
RHOT2	0.011913602	0.009876502	-0.270537616	0.282611797	non-sig
RHPN2	0.007842473	0.007128227	-0.137765396	0.305735238	non-sig
RING1	0.004883699	0.004159279	-0.231641105	0.34390094	non-sig
RNGTT	0.007012917	0.005410512	-0.374249455	0.167316795	non-sig
RNH1	0.007426728	0.004921378	-0.593664378	0.067678179	eIF4A1-dependent
RNPEP	0.005173079	0.003042641	-0.765699206	0.080007714	eIF4A1-dependent
RPF2	0.010200457	0.00881696	-0.210280611	0.216165255	non-sig
RPL10.RPL10.RPL10L	0.007769953	0.008939	0.202207528	0.34305887	non-sig
RPL10A	0.00898493	0.007606161	-0.240338823	0.094760492	eIF4A1-dependent
RPL11	0.009357943	0.00783938	-0.25545198	0.177849011	non-sig
RPL12	0.00752886	0.007426807	-0.019689418	0.922398608	eIF4A1-independent
RPL13	0.006214373	0.004269839	-0.541427272	0.080260396	eIF4A1-dependent
RPL13A	0.008676838	0.009154185	0.07726216	0.798039573	eIF4A1-independent
RPL14	0.005155787	0.006219201	0.270536774	0.425728701	non-sig
RPL15	0.007035396	0.005601607	-0.328791001	0.208255401	non-sig
RPL17.RPL17.C18orf32	0.010469339	0.008538222	-0.294162753	0.131254537	non-sig
RPL18	0.007761196	0.004476924	-0.793771015	0.067678179	eIF4A1-dependent
RPL18A	0.005955309	0.006633439	0.155580609	0.369836744	non-sig
RPL19	0.006942308	0.00631622	-0.136353796	0.524913192	non-sig
RPL21	0.009794097	0.00876376	-0.160362463	0.751165191	eIF4A1-independent
RPL22	0.006886253	0.007052764	0.034469602	0.870328909	eIF4A1-independent
RPL22L1	0.005536009	0.004184168	-0.403905395	0.120698974	non-sig
RPL23	0.008586663	0.009531361	0.150584585	0.6296782	non-sig
RPL23A	0.008395861	0.007398702	-0.182406091	0.48558513	non-sig
RPL24	0.011817954	0.008890331	-0.410671246	0.309472097	non-sig
RPL27A	0.008716964	0.00717391	-0.281066097	0.350633856	non-sig
RPL29	0.010978193	0.012328938	0.167407934	0.581219057	non-sig
RPL3.RPL3.RPL3L	0.006605953	0.007028958	0.089544081	0.492159068	non-sig
RPL30	0.00566184	0.005404119	-0.067211454	0.821820287	eIF4A1-independent
RPL31	0.007092367	0.013594059	0.938637141	0.11750536	non-sig
RPL34	0.007681852	0.005913156	-0.377525835	0.215114591	non-sig
RPL35A	0.009985382	0.005881136	-0.763722863	0.158341096	non-sig
RPL36	0.008430492	0.012001744	0.509555338	0.204818653	non-sig
RPL37A.RPL37A.RPL37AP8	0.006564395	0.006167843	-0.089895875	0.758401668	eIF4A1-independent
RPL4	0.00614242	0.007384956	0.265782204	0.192657279	non-sig
RPL5	0.007842348	0.007503451	-0.063731536	0.821820287	eIF4A1-independent
RPL6	0.00659863	0.004694937	-0.491060754	0.097238562	eIF4A1-dependent
RPL7	0.007016241	0.005856262	-0.260718285	0.177167511	non-sig
RPL7A	0.006395634	0.006015524	-0.08839705	0.6296782	non-sig
RPL8	0.005680212	0.004743535	-0.259982101	0.300820713	non-sig
RPL9	0.008543864	0.006178667	-0.467593037	0.202888476	non-sig
RPLP0.RPLP0.RPLP0P6	0.008082531	0.007527481	-0.102640018	0.486594651	non-sig
RPLP2	0.010229586	0.016496444	0.689407331	0.189122572	non-sig
RPN1	0.008362963	0.005962101	-0.48819341	0.067678179	eIF4A1-dependent
RPN2	0.005832512	0.003401792	-0.777822647	0.079565852	eIF4A1-dependent
RPP25L	0.008358915	0.007028493	-0.250100313	0.247169379	non-sig
RPRD2	0.007488248	0.005600163	-0.419159249	0.11750536	non-sig
RPS10.RPS10P5	0.009866386	0.009467736	-0.059502129	0.871464528	eIF4A1-independent
RPS11	0.008054308	0.005797714	-0.474276345	0.092276837	eIF4A1-dependent
RPS12	0.007433713	0.006147101	-0.274176807	0.318790815	non-sig
RPS13	0.008058542	0.006679127	-0.270859211	0.202224529	non-sig
RPS14	0.008709964	0.007115623	-0.291676594	0.191348735	non-sig
RPS15A	0.00725298	0.011478196	0.662250111	0.117915552	non-sig
RPS16	0.008671577	0.007107767	-0.286897954	0.129983583	non-sig
RPS18	0.006842663	0.006507564	-0.072440329	0.715148753	eIF4A1-independent
RPS19	0.009348862	0.008561535	-0.12692133	0.536381303	non-sig
RPS2	0.00858032	0.009188858	0.09885403	0.725098483	eIF4A1-independent
RPS20	0.008794335	0.008885055	0.014806153	0.929328609	eIF4A1-independent
RPS23	0.005752022	0.00605345	0.073688418	0.860061839	eIF4A1-independent
RPS24	0.006669463	0.008521102	0.353469322	0.215114591	non-sig
RPS25	0.006980888	0.005649341	-0.305327949	0.228396329	non-sig
RPS26.RPS26P11	0.006563824	0.006002712	-0.128922073	0.365235261	non-sig
RPS3	0.00891055	0.008573047	-0.055706446	0.846549891	eIF4A1-independent
RPS3A	0.00779374	0.01036595	0.411464645	0.253492564	non-sig
RPS4X.RPS4Y1.RPS4Y2.RPS4X.RPS4X.RPS4Y2.RPS4Y1.RPS4X.RPS4Y2	0.007480035	0.0068044	-0.136577237	0.396312689	non-sig
RPS5	0.006827175	0.007483913	0.132504146	0.582739394	non-sig
RPS6	0.00770617	0.008051655	0.063271197	0.797662596	eIF4A1-independent
RPS6KB1	0.00896663	0.007794941	-0.202027723	0.327080359	non-sig
RPS7	0.007140648	0.007152696	0.002431958	0.990563347	eIF4A1-independent
RPS8	0.007706098	0.006098448	-0.337558476	0.080260396	eIF4A1-dependent
RPS9	0.007954361	0.007289598	-0.125906754	0.387060041	non-sig
RPSA	0.00886438	0.007213238	-0.297372557	0.094760492	eIF4A1-dependent
RRBP1	0.006924505	0.004107603	-0.753413997	0.088566783	eIF4A1-dependent
RREB1	0.009061064	0.008084028	-0.16460607	0.433941133	non-sig
RRM1	0.011377025	0.009924685	-0.19703008	0.252861882	non-sig
RRM2	0.011603363	0.008104493	-0.517749023	0.080260396	eIF4A1-dependent
RRP12	0.008700029	0.009537738	0.132626863	0.456314299	non-sig
RRP15	0.006904031	0.009007655	0.383712587	0.229536512	non-sig
RRP1B	0.008135038	0.007088245	-0.198720745	0.216965982	non-sig
RRP9	0.006036552	0.005979844	-0.013617012	0.953744745	eIF4A1-independent
RRS1	0.009138522	0.008858438	-0.044908486	0.827266703	eIF4A1-independent
RSL1D1	0.009557016	0.007014686	-0.446181717	0.079565852	eIF4A1-dependent
RSL24D1	0.009046672	0.006477547	-0.481939623	0.1675344	non-sig
RTN4	0.008296528	0.00474977	-0.804649878	0.071053664	eIF4A1-dependent
RUVBL1	0.008580506	0.005831927	-0.557090052	0.067678179	eIF4A1-dependent
RUVBL2	0.006370476	0.007738085	0.280575487	0.41140524	non-sig
S100A11	0.010168255	0.007922068	-0.360123139	0.210337065	non-sig
S100A14	0.005266881	0.003596834	-0.550221543	0.1675344	non-sig
S100A16	0.007585207	0.005556026	-0.449135243	0.279788829	non-sig
SAFB2	0.00795047	0.005243512	-0.600506827	0.081635432	eIF4A1-dependent
SAMM50	0.010988033	0.008523067	-0.366488511	0.159979302	non-sig
SAP18	0.013771116	0.011509659	-0.258800388	0.074097608	eIF4A1-dependent
SARS	0.008405791	0.00769849	-0.126808139	0.314326559	non-sig
SART1	0.009554119	0.008218943	-0.217170002	0.205885322	non-sig
SCAF11	0.010799973	0.010790792	-0.001227032	0.995515046	eIF4A1-independent
SCAMP2	0.004063448	0.003238958	-0.327174577	0.264230423	non-sig
SCAMP3	0.006840648	0.007152087	0.064231348	0.871464528	eIF4A1-independent
SCD	0.009016927	0.00853669	-0.078959095	0.670525827	non-sig
SCP2	0.008265569	0.006592616	-0.326263102	0.16513759	non-sig
SCRIB	0.011281639	0.008859129	-0.348739978	0.106965003	non-sig
SCRN1	0.004192739	0.002568488	-0.706973895	0.098832703	eIF4A1-dependent
SDAD1	0.008547254	0.00735066	-0.217587123	0.205885322	non-sig
SDHA	0.008627384	0.00670142	-0.364456354	0.080007714	eIF4A1-dependent
SDHB	0.007922193	0.007044627	-0.169376628	0.396720027	non-sig
SEC13	0.008203922	0.005875797	-0.481529315	0.092276837	eIF4A1-dependent
SEC22B	0.009535112	0.008376292	-0.186938096	0.441736414	non-sig
SEC23A	0.006156993	0.006011963	-0.034389723	0.918876487	eIF4A1-independent
SEC23B	0.0087513	0.006091012	-0.522815512	0.080260396	eIF4A1-dependent
SEC24B	0.009024019	0.007329368	-0.300081227	0.216965982	non-sig
SEC31A	0.004395055	0.004211191	-0.061653165	0.886012819	eIF4A1-independent
SEC61B	0.010887524	0.008540447	-0.350292349	0.197202878	non-sig
SEC63	0.011053097	0.009133753	-0.275170932	0.204818653	non-sig
SEL1L	0.005052491	0.006113519	0.275008265	0.160573828	non-sig
SELENBP1	0.009657321	0.007244646	-0.414707779	0.071053664	eIF4A1-dependent
SELO	0.004640263	0.006401995	0.464315039	0.377092903	non-sig
SEMA3C	0.004065489	0.006281276	0.627628713	0.286310959	non-sig
Sep-07	0.00687995	0.004202532	-0.711139397	0.092276837	eIF4A1-dependent
SERBP1	0.012522876	0.010060153	-0.315913737	0.335298295	non-sig
SERF2	0.008542117	0.004334324	-0.97878652	0.095281545	eIF4A1-dependent
SERPINH1	0.008897041	0.009372386	0.075090727	0.773896261	eIF4A1-independent
SEZ6L2	0.008208035	0.005827915	-0.494057202	0.144036852	non-sig
SF3B1	0.008824356	0.006832496	-0.369078395	0.086724658	eIF4A1-dependent
SF3B2	0.009985706	0.006739986	-0.567118876	0.067678179	eIF4A1-dependent
SF3B3	0.006024743	0.004477612	-0.428170136	0.074097608	eIF4A1-dependent
SF3B5	0.007344314	0.006721505	-0.127843496	0.562194311	non-sig
SFPQ	0.007563853	0.006775525	-0.158788548	0.223289474	non-sig
SFXN1	0.007716571	0.006177368	-0.3209675	0.164052573	non-sig
SGSH	0.006934157	0.005909313	-0.230730009	0.165110482	non-sig
SH3BGRL3	0.010884207	0.010517988	-0.049377647	0.903925562	eIF4A1-independent
SHKBP1	0.007922862	0.007574962	-0.064783079	0.633676088	non-sig
SHMT1	0.007621925	0.006175263	-0.303654723	0.127790289	non-sig
SHMT2	0.009148419	0.008830112	-0.051090703	0.789739816	eIF4A1-independent
SIKE1	0.003046932	0.002290242	-0.411857208	0.485544557	non-sig
SIL1	0.009969395	0.009207749	-0.114657407	0.718228541	eIF4A1-independent
SLC1A5	0.008032752	0.004628016	-0.795500521	0.067678179	eIF4A1-dependent
SLC25A11	0.014856792	0.010069854	-0.561079849	0.110581329	non-sig
SLC25A24	0.008698706	0.006959152	-0.321889289	0.273465995	non-sig
SLC25A5	0.010559683	0.011770836	0.156650216	0.6296782	non-sig
SLC27A2	0.006995441	0.007514061	0.103177821	0.871464528	eIF4A1-independent
SLC27A4	0.009931645	0.007832304	-0.34259608	0.081635432	eIF4A1-dependent
SLC3A2	0.008929227	0.007195396	-0.311461313	0.171645085	non-sig
SLC44A1	0.008814078	0.006913169	-0.350462581	0.120698974	non-sig
SLC7A2	0.008428604	0.009004354	0.095329167	0.713410873	eIF4A1-independent
SLC7A5	0.012438571	0.011735754	-0.083910173	0.787443305	eIF4A1-independent
SLC9A3R1	0.010278163	0.010066775	-0.029980831	0.871464528	eIF4A1-independent
SLIRP	0.008555237	0.00662384	-0.369139946	0.074097608	eIF4A1-dependent
SMARCA4	0.007833749	0.009117514	0.218937458	0.542089002	non-sig
SMARCA5.SMARCA1.SMARCA5	0.007826256	0.006744282	-0.214657586	0.137088338	non-sig
SMARCB1	0.004711649	0.003538665	-0.413026897	0.450479046	non-sig
SMARCD2	0.003954762	0.004430319	0.163819501	0.454845178	non-sig
SMC4	0.009732746	0.007436071	-0.388306362	0.09548494	eIF4A1-dependent
SMG1	0.008478845	0.007790468	-0.122157637	0.421010818	non-sig
SMTN	0.007435684	0.008572564	0.20526123	0.298436696	non-sig
SND1	0.008781845	0.006861375	-0.356026405	0.071053664	eIF4A1-dependent
SNRNP200	0.00661914	0.006955386	0.07148686	0.581219057	non-sig
SNRNP70	0.008259992	0.005974355	-0.467357379	0.080007714	eIF4A1-dependent
SNRPA1	0.009120619	0.006733174	-0.43784493	0.090897482	eIF4A1-dependent
SNRPB.SNRPN	0.009473038	0.009851702	0.056545757	0.818469871	eIF4A1-independent
SNRPB2	0.005058991	0.004600428	-0.137081758	0.80181141	eIF4A1-independent
SNRPC	0.008739708	0.008295716	-0.075218653	0.799425082	eIF4A1-independent
SNRPD2	0.008027822	0.00898323	0.162225534	0.668789937	non-sig
SNRPD3	0.008805184	0.008579499	-0.037459715	0.922398608	eIF4A1-independent
SNRPE	0.008746453	0.008572143	-0.029042219	0.926786708	eIF4A1-independent
SNW1	0.003455367	0.002784204	-0.311573944	0.574482175	non-sig
SNX1	0.009577937	0.008514496	-0.169793791	0.243776963	non-sig
SNX27	0.004406755	0.00443219	0.008303118	0.973312628	eIF4A1-independent
SNX3	0.009599462	0.007894158	-0.282168056	0.133246245	non-sig
SORT1	0.00657125	0.004993301	-0.396173932	0.160178567	non-sig
SPCS2	0.006433635	0.005961871	-0.109868843	0.664251235	non-sig
SPR	0.010199758	0.008062741	-0.339192497	0.122648565	non-sig
SPTAN1	0.006505189	0.003920513	-0.730548311	0.080260396	eIF4A1-dependent
SPTBN2	0.006666049	0.007242841	0.119723824	0.613475324	non-sig
SPTLC1	0.008983459	0.008117829	-0.146177057	0.471896705	non-sig
SQLE	0.004951146	0.00327128	-0.597907485	0.08744199	eIF4A1-dependent
SQSTM1	0.007311605	0.005927262	-0.302822453	0.16513759	non-sig
SRP54	0.008989014	0.006687285	-0.426742223	0.187590003	non-sig
SRP72	0.00786533	0.005398689	-0.542898167	0.117405794	non-sig
SRPR	0.008361602	0.006800329	-0.298174771	0.206728682	non-sig
SRPRB	0.005380677	0.003318089	-0.697435018	0.104208632	non-sig
SRRM2	0.006876682	0.005615441	-0.292313456	0.111011948	non-sig
SRRT	0.008909155	0.004980905	-0.838880702	0.067678179	eIF4A1-dependent
SRSF1	0.008790922	0.007751422	-0.181553597	0.228396329	non-sig
SRSF2.SRSF8	0.009251491	0.00833942	-0.149738806	0.569097975	non-sig
SRSF6	0.011045418	0.008029173	-0.460124688	0.127269222	non-sig
SRSF7	0.008985209	0.007355894	-0.288651315	0.120725324	non-sig
SRSF9	0.007903855	0.006651003	-0.248984568	0.12689657	non-sig
SSB	0.008628507	0.006240781	-0.467384279	0.074097608	eIF4A1-dependent
SSH3	0.007676431	0.006051283	-0.343194693	0.215114591	non-sig
SSR1	0.009518726	0.00667638	-0.511702361	0.113805213	non-sig
SSR4	0.006516552	0.005630221	-0.210917329	0.664062997	non-sig
SSRP1	0.007223892	0.004906518	-0.558076929	0.092276837	eIF4A1-dependent
STARD10	0.011309735	0.007904557	-0.516808538	0.074097608	eIF4A1-dependent
STIP1	0.011446996	0.010523203	-0.121395169	0.516258395	non-sig
STK4	0.003409391	0.004510185	0.403672671	0.312057288	non-sig
STMN1	0.010542874	0.008302114	-0.34471753	0.107431598	non-sig
STOML2	0.01035261	0.008905279	-0.217261836	0.16513759	non-sig
STRAP	0.005898741	0.002859199	-1.044796185	0.176831483	non-sig
STT3A	0.010999575	0.00813409	-0.435394953	0.098977226	eIF4A1-dependent
STX4	0.005898118	0.004799124	-0.29748364	0.194085321	non-sig
STX6	0.009856571	0.007233121	-0.446467512	0.09548494	eIF4A1-dependent
STXBP3	0.007812037	0.009967293	0.351502923	0.205340281	non-sig
SUB1	0.008563787	0.008456057	-0.018263812	0.881078674	eIF4A1-independent
SUCLG1	0.008624233	0.009330193	0.11351078	0.464498644	non-sig
SUGP2	0.009485998	0.005034983	-0.913812584	0.103405214	non-sig
SUMF2	0.007211767	0.007151659	-0.012074884	0.962317416	eIF4A1-independent
SUMO1	0.008975443	0.006759915	-0.408978077	0.075072533	eIF4A1-dependent
SUPT16H	0.010180667	0.008079164	-0.33355405	0.333449977	non-sig
SUPT4H1	0.007664993	0.00693226	-0.144958614	0.262638955	non-sig
SYNJ2BP.COX16.SYNJ2BP	0.006451144	0.006879077	0.092659907	0.766515235	eIF4A1-independent
SYPL1	0.009182944	0.00776539	-0.241898456	0.126741839	non-sig
TACO1	0.007386195	0.006211709	-0.249841126	0.073005036	eIF4A1-dependent
TACSTD2	0.009940403	0.009399726	-0.080685658	0.867262791	eIF4A1-independent
TAGLN2	0.007798786	0.006726944	-0.213298202	0.350466219	non-sig
TALDO1	0.011233073	0.009186281	-0.290199704	0.388858715	non-sig
TAPBP	0.006062287	0.009006882	0.571165554	0.116922463	non-sig
TARDBP	0.008200473	0.00462785	-0.825364917	0.067678179	eIF4A1-dependent
TARS	0.008807148	0.007044329	-0.3222126	0.131254537	non-sig
TBCB	0.005976065	0.004458297	-0.422703062	0.080007714	eIF4A1-dependent
TBL3	0.008459797	0.006333308	-0.417663774	0.144029525	non-sig
TBRG4	0.00801964	0.007695577	-0.059508081	0.684234597	non-sig
TCAF1	0.010213811	0.008813367	-0.212756222	0.167718616	non-sig
TCERG1	0.008003415	0.005473698	-0.548099737	0.074097608	eIF4A1-dependent
TCF25	0.008845048	0.008575036	-0.04472725	0.716319712	eIF4A1-independent
TCOF1	0.006390411	0.002392096	-1.417633597	0.067678179	eIF4A1-dependent
TECR	0.00723267	0.00591917	-0.289133518	0.25783936	non-sig
TELO2	0.007270588	0.006341096	-0.197339849	0.762417307	eIF4A1-independent
TERF2IP	0.011418676	0.009771585	-0.224730868	0.156582688	non-sig
TEX10	0.008005868	0.005980423	-0.42081043	0.378503783	non-sig
TFAP2C	0.004035181	0.006144349	0.606626959	0.249110542	non-sig
TFF1	0.01158857	0.008900276	-0.380780628	0.164601751	non-sig
TFRC	0.007303035	0.005372243	-0.442971667	0.080007714	eIF4A1-dependent
THEM6	0.006985827	0.00496533	-0.49254114	0.088566783	eIF4A1-dependent
THOC6	0.008687586	0.008855505	0.027619241	0.925420569	eIF4A1-independent
THRAP3	0.010625788	0.009150882	-0.215587166	0.16513759	non-sig
TK1	0.011377365	0.009490349	-0.261633482	0.095281545	eIF4A1-dependent
TKT	0.008933907	0.009113452	0.028706296	0.897795414	eIF4A1-independent
TLN1	0.004760291	0.004718717	-0.012655207	0.959889974	eIF4A1-independent
TM9SF2	0.00745192	0.004186785	-0.831769142	0.105484689	non-sig
TMCO1	0.010871181	0.01005876	-0.112056303	0.595950973	non-sig
TMEM109	0.007978161	0.005517587	-0.532018705	0.067678179	eIF4A1-dependent
TMEM11	0.007754428	0.007154988	-0.116070975	0.600967273	non-sig
TMEM126A	0.009656931	0.009989938	0.048910945	0.798414863	eIF4A1-independent
TMEM33	0.008450917	0.007126333	-0.245948042	0.11750536	non-sig
TMEM43	0.00870449	0.006656335	-0.387031678	0.288561635	non-sig
TMOD3	0.010004988	0.007189051	-0.47684622	0.067678179	eIF4A1-dependent
TMPO	0.007153778	0.005852451	-0.289664505	0.137088338	non-sig
TMX2	0.008215466	0.008013296	-0.035946568	0.895503582	eIF4A1-independent
TNKS1BP1	0.008323484	0.004311891	-0.948866622	0.067678179	eIF4A1-dependent
TONSL	0.007580405	0.005273794	-0.523433868	0.156076246	non-sig
TOP1.TOP1.TOP1MT	0.008729442	0.007313915	-0.255245543	0.315047075	non-sig
TOP2A	0.009763343	0.0090124	-0.115464013	0.365365003	non-sig
TOP2B	0.008716151	0.004272382	-1.02865066	0.067678179	eIF4A1-dependent
TOR1AIP2	0.006563615	0.005591146	-0.231346503	0.396720027	non-sig
TOX4	0.009391998	0.010706325	0.188959323	0.427724579	non-sig
TPBG	0.006766654	0.006181615	-0.130458869	0.476730537	non-sig
TPD52L1	0.008080757	0.005065878	-0.67367808	0.067678179	eIF4A1-dependent
TPD52L2	0.011589057	0.01021203	-0.182493474	0.25783936	non-sig
TPI1	0.009534118	0.008245288	-0.209529542	0.260882531	non-sig
TPR	0.003605077	0.003311775	-0.12242562	0.698542105	non-sig
TPRN	0.003480375	0.003115494	-0.159781787	0.538394138	non-sig
TPT1	0.01087333	0.013349287	0.295968841	0.268043606	non-sig
TPX2	0.010086017	0.010001946	-0.012075853	0.948732176	eIF4A1-independent
TRA2A	0.004453733	0.007559802	0.763333149	0.133727224	non-sig
TRA2B	0.011687816	0.011929899	0.029576449	0.912499076	eIF4A1-independent
TRADD	0.005999872	0.006403508	0.093930688	0.819297331	eIF4A1-independent
TRAFD1	0.005095127	0.004196296	-0.280001689	0.243112128	non-sig
TRAP1	0.007519228	0.005805541	-0.373153947	0.092276837	eIF4A1-dependent
TRAPPC1	0.007883092	0.008176495	0.052721021	0.766515235	eIF4A1-independent
TRIM24	0.00758304	0.005884568	-0.36583967	0.144036852	non-sig
TRIM25	0.010775147	0.008960981	-0.265978925	0.27951056	non-sig
TRIM28	0.008125844	0.007755105	-0.06737128	0.716295749	eIF4A1-independent
TRIP6	0.005018334	0.004979298	-0.011266201	0.951812994	eIF4A1-independent
TRMT112	0.008193467	0.007229702	-0.180537967	0.237969383	non-sig
TRRAP	0.008240963	0.00567462	-0.538289107	0.094760492	eIF4A1-dependent
TRUB1	0.008879393	0.007959783	-0.15773188	0.302043457	non-sig
TSEN34	0.009370519	0.009057353	-0.049039498	0.802946065	eIF4A1-independent
TSPYL1	0.012948415	0.011226243	-0.205900339	0.164052573	non-sig
TSR1	0.005488184	0.004659913	-0.236025826	0.400321068	non-sig
TTF2	0.004349321	0.005889808	0.437430394	0.227420289	non-sig
TUBB	0.009315925	0.010186354	0.128866903	0.700288986	eIF4A1-independent
TUBB3	0.006447255	0.010382328	0.68737307	0.232715812	non-sig
TUBB4B	0.011651703	0.008775493	-0.408988778	0.165425411	non-sig
TUBG1.TUBG2	0.004650059	0.005799109	0.318582297	0.264661512	non-sig
TUBGCP2	0.010001781	0.00883793	-0.178476549	0.228396329	non-sig
TUFM	0.008290756	0.007598845	-0.125723449	0.288561635	non-sig
TUFT1	0.00813781	0.009118039	0.16408291	0.60018367	non-sig
TXLNA	0.003898015	0.00454706	0.222194241	0.633654317	non-sig
TXN	0.013109415	0.010512709	-0.318468861	0.652634634	non-sig
TXNDC12	0.005921547	0.004855277	-0.286420431	0.433131554	non-sig
TXNDC15	0.005655425	0.005843948	0.04730802	0.870328909	eIF4A1-independent
TXNDC17	0.006701196	0.003921388	-0.773053953	0.105484592	non-sig
TXNDC5	0.008533495	0.006303052	-0.437086064	0.094498034	eIF4A1-dependent
TXNRD1	0.005400707	0.006521986	0.272163002	0.267723466	non-sig
U2AF1	0.008903321	0.009878955	0.150014937	0.606525497	non-sig
UBA1	0.009028303	0.007389497	-0.288978591	0.102749243	non-sig
UBE2A	0.007312242	0.00545118	-0.423745174	0.084500003	eIF4A1-dependent
UBE2C	0.007852838	0.006825108	-0.202362282	0.550937836	non-sig
UBE2I	0.007432183	0.004136591	-0.845343564	0.067678179	eIF4A1-dependent
UBE2J1	0.007476705	0.007993707	0.096462109	0.668424637	non-sig
UBE2S	0.008955959	0.008784012	-0.027967871	0.932516817	eIF4A1-independent
UBXN1	0.008245861	0.006790257	-0.28020391	0.228396329	non-sig
UFD1L	0.010196103	0.008611492	-0.243682789	0.228996831	non-sig
UFL1	0.005321233	0.005441061	0.032127557	0.875803913	eIF4A1-independent
UGDH	0.008489472	0.006817091	-0.316518613	0.105484689	non-sig
UHRF1	0.008784959	0.006791543	-0.371296201	0.133440424	non-sig
UMPS	0.00749484	0.007147413	-0.068476497	0.762417307	eIF4A1-independent
UPF1	0.006591241	0.005691162	-0.211826916	0.133727224	non-sig
UQCRC1	0.010210964	0.010562739	0.048864934	0.839361645	eIF4A1-independent
UQCRC2	0.009302701	0.008608079	-0.111958384	0.655358867	non-sig
URB2	0.00591195	0.007435416	0.330779411	0.458045318	non-sig
USP14	0.008093119	0.008628452	0.092405873	0.628141226	non-sig
USP22	0.010025404	0.008252308	-0.28079074	0.303605236	non-sig
USP3	0.005329848	0.006337443	0.249806364	0.44176531	non-sig
USP34	0.003495684	0.00306479	-0.1897868	0.707249229	eIF4A1-independent
USP7	0.0112405	0.009437632	-0.252209298	0.548007245	non-sig
UTP11L	0.00890605	0.006797297	-0.389824599	0.212586871	non-sig
VAMP8	0.009584799	0.0073356	-0.38583323	0.110581329	non-sig
VARS	0.009875816	0.007024009	-0.491605293	0.067678179	eIF4A1-dependent
VASP	0.004804653	0.001302966	-1.88263306	0.073005036	eIF4A1-dependent
VCL	0.010879008	0.009460387	-0.201575933	0.226559341	non-sig
VCP	0.011043192	0.010349409	-0.09360887	0.615545163	non-sig
VDAC1	0.006755023	0.006217823	-0.119551238	0.602007398	non-sig
VDAC2	0.008549255	0.005614542	-0.606630299	0.086560863	eIF4A1-dependent
VPS35	0.009336156	0.008270407	-0.174870365	0.19624131	non-sig
VPS45	0.004142756	0.002685727	-0.625278567	0.39500423	non-sig
VPS51	0.00612576	0.00684578	0.160326067	0.789739816	eIF4A1-independent
VTI1B	0.007334414	0.005489236	-0.418076272	0.182724875	non-sig
VWA8	0.004952545	0.003286992	-0.591402169	0.127269222	non-sig
WARS	0.011286439	0.005805465	-0.959106661	0.080260396	eIF4A1-dependent
WBP11	0.010155952	0.007833967	-0.37451049	0.080007714	eIF4A1-dependent
WDR36	0.012621904	0.013160523	0.060287298	0.799425082	eIF4A1-independent
WDR43	0.010292011	0.011021246	0.098762476	0.652638464	non-sig
WDR46	0.007417573	0.005128317	-0.53246185	0.105284878	non-sig
WDR6	0.005442679	0.003574659	-0.606511213	0.183387282	non-sig
WIZ	0.007047275	0.005519618	-0.352497235	0.266474853	non-sig
WNK2	0.004464825	0.002541182	-0.813103829	0.164052573	non-sig
WRNIP1	0.01087984	0.01026315	-0.084183805	0.677746426	non-sig
X	0.004945325	0.006752445	0.449344643	0.199592348	non-sig
XRCC5	0.00683519	0.005007131	-0.448997402	0.146709991	non-sig
XRCC6	0.009507353	0.008617383	-0.141793937	0.427343023	non-sig
XRN2	0.009909641	0.010174421	0.038041983	0.882664255	eIF4A1-independent
YBX1	0.012088514	0.015518306	0.360334183	0.347721796	non-sig
YBX3	0.010700802	0.011523061	0.106805127	0.712857793	eIF4A1-independent
YWHAB	0.007101958	0.005661305	-0.327082135	0.255719664	non-sig
YWHAG	0.012518654	0.010567309	-0.244471417	0.415619774	non-sig
YWHAH	0.007620196	0.003888899	-0.970466463	0.067678179	eIF4A1-dependent
YWHAQ	0.016428611	0.009365366	-0.810803306	0.074097608	eIF4A1-dependent
YWHAZ	0.01053129	0.009962058	-0.080166568	0.789739816	eIF4A1-independent
ZC3H14	0.008416968	0.008571797	0.02629702	0.929328609	eIF4A1-independent
ZC3H15	0.012713444	0.011005836	-0.208086232	0.470023206	non-sig
ZC3H8	0.003150204	0.00355507	0.174432996	0.660285045	non-sig
ZCCHC8	0.011388173	0.010781807	-0.078937272	0.642575241	non-sig
ZFP36L2	0.008940118	0.010955076	0.293233789	0.120698974	non-sig
ZFPL1	0.007011766	0.004695119	-0.578616294	0.125016975	non-sig
ZFR	0.009490367	0.008713933	-0.123139859	0.388858715	non-sig
ZKSCAN1	0.007884985	0.008419358	0.094602207	0.660138856	non-sig
ZNF207	0.011191949	0.011034389	-0.020454557	0.929328609	eIF4A1-independent
ZNF217	0.006343775	0.00438344	-0.533278102	0.126555809	non-sig
ZNF24	0.008100942	0.004230278	-0.937337377	0.067678179	eIF4A1-dependent
ZNF587.ZNF417.ZNF776	0.005664125	0.007579118	0.420177004	0.301408276	non-sig
ZNF664	0.006325473	0.005940356	-0.090623855	0.749928877	eIF4A1-independent
ZNF706	0.008682439	0.008267211	-0.070699688	0.717565731	eIF4A1-independent
ZNHIT3	0.007089666	0.007187681	0.019808825	0.897795414	eIF4A1-independent
ZWINT	0.009132533	0.008152806	-0.163718453	0.505417942	non-sig
ZYX	0.007466463	0.004796854	-0.638336454	0.269276743	non-sig
