# Supplementary material for: eIF4A1-dependent mRNAs employ purine-rich 5’UTR sequences to activate localised eIF4A1-unwinding through eIF4A1-multimerisation to facilitate translation
Source: Nucleic Acids Res. 2023 Feb 2;51(4):1859–79. doi: 10.1093/nar/gkad030 (PMC9976904; doi:10.1093/nar/gkad030)
Supplement: gkad030_Supplemental_Files [file gkad030_supplemental_files.zip › Supplementary_Table_3_4A1dep_indep_sequences.csv]

5'UTR sequences of indicated transcripts PB2015.xx.x and gene name
(AG)5 motifs as defined in methods are in CAPS
transcript	gene_name	five_utr_seq
PB2015.3275.1	CD9	atggggcaccgcagcgggtcgcgcgccctaaggagtggcactttttaaaagtgcagccggagaccagcctacagccgcctgcatctgtatccagcgccaggtcccgccagtcccagctgcgcgcgccccccagtcccgcacccgttcggcccaggctaagttagccctcacc
PB2015.2439.6	RNH1	gggcttgccggaagtccttgccggggcgcggggctgcgcctgcgtggttcgtcctcacgtggccgtcaagccctctagtgccttagattccagcgagctacgcaagcaatcctggcccagccgagcttgcttccccaaatcccgtaatccttgaccttattcccccaaagaagcggcctcccgggaaggagcgccctggcggagaagactcgaacggctcccacagccgggcgttGGGGGAAAGGcatgaagaactcttgactgacagaaacggagggtgtgtccaaagttttgaggacggccgagcggcgctccaaaacccgtcctcacagcctcgccccgttcgcctcagctacaacaaatcatcgtcaacctgttccaccttctccagtctggtag…
PB2015.14322.1	GGCT	atcggcccacgcttcccgccagtacacctaaccctgaggctgccgcgcggcggtcactgcgccggggtagtgggccccagtgttgcgctctctggccgttccttacactttgcttcaggctccagtgcaggggcgtagtgggat
PB2015.8510.1	SNRNP70	atGGGGGGAGGAcggcggagagagatatagcggccgggaccacccctgctccagtcgctatcggaggccgcgcgggtggctgagcagcggcctggtgcgctcgcttagcgggcgacggaatcagacggacgtggacgcccccggagtggaagccgaagcaggagttgttgttgctgaggggctgccgcagccgccgcgagcctccggacagacgccagagcgaggagggcgctacgcgacttggcaag
PB2015.13624.1	KIF1C	tggtggccgttggaattcaaaagtggcgggtgtggcgcggggctggtagcggccggagccgtgcgagttctctaccctgcttcgcgagcgggcgagagaacgcgagtcccaggatccccggcacccagttctcttccactgcattcccccggcgcgtgtgggaccgaggtggac
PB2015.14658.7	MCM7	aggaggctggagggagtgtcgtgtaaacagtgtccttccgcgcggcggccgcggagagagctgcggccggggggcgtgcctgggatccggagcttcgctcggcccggaaggcggcagtgggctgggatcgcggtgtctctgggtgtgatggcaatggctggactggctcccgccctgggcggaggaatcccgagctgtgaagcggctggaatccggcccataaaaggttaagaagttcttacaagagttctaccaggatgatgaactcgggaagaagcagttcaagtatgggaaccagttggttcggctggctcatcgggaacaggtggctctgtatgtggacctggacgacgtagccgaggatgaccccgagttggtggactcaatttgtgagaatgc…
PB2015.9129.1	IMMT	atgggctgtgctccggtgcgccgggcgcggacgcgggcacgcacacacgcaagcacgcctccacttaactcgcgccgccgcggcagctcgagtccaccagcagcgccgtccgcttgaccgag
PB2015.7299.21	DDX5	atggggaccattctccgccgaccaaaatccgtcgctcagcgacttttccagtatacttcgtccgccaaccgcaaccattgacgcc
PB2015.8940.3	MSH6	gaacggcgagagtccggtggtgtggggtgcgaaaggaggttcctcggccggcgcggagatagtaggcacaacttacgtaacagataagagtgaagaagataatgaaattgagagtGAAGAGGAAGtacagcctaagacacaaggatctaggcgaagtagccgccaaataaaaaaacgaagggtcatatcagattctgagagtgacattggtggctctgatgtggaatttaagccagacactAAGGAGGAAGgaagcagtgatgaaataagcagtggagtgggggatagtgagagtgaaggcctgaacagccctgtcaaagttgctcgaaagcggaagaga
PB2015.8830.2	GTF3C2	gaagacgccctggaactcggctggcttcggagggctcggtgactctggccgcgctgcattatggaatacagagtctaagagaaaactagcccggcaccgactccggaccaagcacacgtgtttaccttgtgcactggggtgggggcgtcagtgaagagcagctaacaagatttcgtcataagaccgcgaccagacaggcggcgccatcttcgaacttagacttccggaaggactttggcgagggggcagccattttggggggtgctg
PB2015.14308.1	HIBADH	tccgtaaagggattggacaggccctgccgcgtcaggccgctcctctcggctccgccgctccttccctcgcgcgtgggcacccgccccgagcggtgagagcgcgtgcgcgcgcgcccttctccgtgggcgagccagccagtcccgctgcacacgctcgcagtctgtgggccctccgggaggcggcggaggtcaccgcGGGGAGAGGGgcgggcgcagc
PB2015.12040.2	DHX15	atggggcacgctgcggaagcgcgcgcgcaggccagcctcgtcgccgccgccattttagctgttggttccggccgcaccgtgtgggctgtagtagcgggaggggtgggggtcctccagagttaagtggctgtcctcgactgtgcccatacagcagccagctttcttccttaataactgcccgttcgaagagtgcgagg
PB2015.13678.2	CDKN1A	atgggggaggtgtgagcagctgccgaagtcagttccttgtggagccggagctgggcgcggattcgccgaggcaccgaggcactcagaggaggcgcc
PB2015.3496.1	DDX23	ggggggtgttcatctccgcgaccaggaaacgggaaagatggcgacggctccgcgacgttgaggccgcgttgggcggttcagactcagggtg
PB2015.4187.3	RPL21	agggcctacgcgtggctcccgggcgctacgtgttcgacagacttgaaccgcgaccttgtggcctcagaggtcgttcattgggaccgtggggagactctctaacctgtttgaggtccattggcatgggcgggttaaaccatgttctgccagacggggagcagcgtgcgccgggtcgggcctgggccgtgggctgagaaccggactgcgatgttgcggccctgcggggggacatttgcgagaaagacgagactgagtcgcttgggtaattcgccaaa
